# Supplementary material for: Lactoferrin Induces the Synthesis of Vitamin B6 and Protects HUVEC Functions by Activating PDXP and the PI3K/AKT/ERK1/2 Pathway
Source: Int J Mol Sci. 2019 Jan 30;20(3):587. doi: 10.3390/ijms20030587 (PMC6387185; doi:10.3390/ijms20030587)
Supplement: Supplementary file 1 [file ijms-20-00587-s001.zip]

Archive with 2 entries (2 files):
- Supplementary excel containing all the genes.xlsx
- Supplementary table 1 in venn results.pdf
