# Supplementary material for: Lactoferrin Induces the Synthesis of Vitamin B6 and Protects HUVEC Functions by Activating PDXP and the PI3K/AKT/ERK1/2 Pathway
Source: Int J Mol Sci. 2019 Jan 30;20(3):587. doi: 10.3390/ijms20030587 (PMC6387185; doi:10.3390/ijms20030587)
Supplement: Supplementary file 1 [file ijms-20-00587-s001.zip › Supplementary excel containing all the genes.xlsx]

## Sheet: Sheet1
Gene_ID	Gene_Name	Reference	Strand	Start	End	Annotation	Class	C1	C2	C3	L1	L2	L3	H1	H2	H3	fc	pval	qval	Gene_ID	Gene_Name	H1	H2	H3	fc	pval	qval	Reference	Strand	Start	End	Annotation	Class	C1	C2	C3
ENSG00000134107	BHLHE40	3	+	4979116	4985323	basic helix-loop-helix family member e40 [Source:HGNC Symbol;Acc:HGNC:1046]	protein_coding	27.1995	29.0875	30.1326	146.948	136.419	156.939	25.1426	23.6926	24.7598	0.196326	1.13845e-05	0.0348414	ENSG00000167658	EEF2	1199.23	1229.74	1265.62	1.31447	1.63824e-06	0.0150554	19	-	3976056	3985469	eukaryotic translation elongation factor 2 [Source:HGNC Symbol;Acc:HGNC:3214]	protein_coding	1595.86	1819.64	1440.92
ENSG00000267270	PARD6G-AS1	18	+	80147924	80178432	PARD6G antisense RNA 1 [Source:HGNC Symbol;Acc:HGNC:44109]	antisense_RNA	5.40033	5.68376	5.13331	1.15244	1.16996	1.24121	1.77283	5.28684	2.56022	4.52119	1.25636e-05	0.0348414	ENSG00000215417	MIR17HG	8.43004	8.25477	10.4613	0.630321	4.63319e-06	0.0157573	13	+	91347820	91354579	miR-17-92a-1 cluster host gene [Source:HGNC Symbol;Acc:HGNC:23564]	processed_transcript	5.45313	5.77834	5.86819
ENSG00000117143	UAP1	1	+	162561506	162599842	UDP-N-acetylglucosamine pyrophosphorylase 1 [Source:HGNC Symbol;Acc:HGNC:12457]	protein_coding	36.0209	34.4707	37.4992	40.2992	40.3077	43.1019	41.1628	40.5854	42.3415	0.872974	1.48479e-05	0.0348414	ENSG00000163807	KIAA1143	13.0863	13.5496	11.3972	0.779697	5.14385e-06	0.0157573	3	-	44737661	44761662	KIAA1143 [Source:HGNC Symbol;Acc:HGNC:29198]	protein_coding	10.2969	9.86554	9.48525
ENSG00000136156	ITM2B	13	+	48233158	48270357	integral membrane protein 2B [Source:HGNC Symbol;Acc:HGNC:6174]	protein_coding	11.3169	12.405	15.7737	15.7329	12.5185	14.8277	16.6381	15.3171	15.2212	0.916874	1.52299e-05	0.0348414	ENSG00000172115	CYCS	63.4328	60.9623	58.3718	0.837741	1.73594e-05	0.0398832	7	-	25120091	25125361	cytochrome c, somatic [Source:HGNC Symbol;Acc:HGNC:19986]	protein_coding	45.6758	51.0282	56.4024
ENSG00000152601	MBNL1	3	+	152243828	152465780	muscleblind like splicing regulator 1 [Source:HGNC Symbol;Acc:HGNC:6923]	protein_coding	6.85239	7.63777	8.42265	15.1449	15.904	14.9544	12.2116	11.8219	10.5742	0.498396	2.01917e-05	0.0348414	ENSG00000130202	NECTIN2	46.6424	42.9302	40.2819	1.38111	2.29998e-05	0.0406666	19	+	44846175	44889228	nectin cell adhesion molecule 2 [Source:HGNC Symbol;Acc:HGNC:9707]	protein_coding	67.7861	53.5715	57.9977
ENSG00000127423	AUNIP	1	-	25831913	25859458	aurora kinase A and ninein interacting protein [Source:HGNC Symbol;Acc:HGNC:28363]	protein_coding	13.6558	15.4455	15.7233	22.4284	21.1326	20.7301	#N/A	#N/A	#N/A	0.697354	2.26826e-05	0.0348414	ENSG00000047932	GOPC	15.2281	15.0224	14.3822	0.527579	2.65505e-05	0.0406666	6	-	117560269	117602542	golgi associated PDZ and coiled-coil motif containing [Source:HGNC Symbol;Acc:HGNC:17643]	protein_coding	7.53559	7.80588	8.19162
ENSG00000123595	RAB9A	X	+	13689125	13710506	RAB9A, member RAS oncogene family [Source:HGNC Symbol;Acc:HGNC:9792]	protein_coding	18.9234	23.6002	26.1633	31.7085	29.9223	34.5113	25.6954	26.7476	24.2156	0.71452	2.69481e-05	0.0348414	ENSG00000204388	HSPA1B	381.261	389.544	399.97	1.25765	5.10667e-05	0.0643721	6	+	31827735	31830255	heat shock protein family A (Hsp70) member 1B [Source:HGNC Symbol;Acc:HGNC:5233]	protein_coding	515.973	491.364	465.098
ENSG00000143622	RIT1	1	-	155897808	155911404	Ras like without CAAX 1 [Source:HGNC Symbol;Acc:HGNC:10023]	protein_coding	11.4334	11.3449	12.021	10.2325	8.10892	8.28627	10.6222	10.5519	10.3521	1.30654	2.99228e-05	0.0348414	ENSG00000178695	KCTD12	24.3414	23.7411	23.3414	0.617201	6.58519e-05	0.0643721	13	-	76880166	76886390	potassium channel tetramerization domain containing 12 [Source:HGNC Symbol;Acc:HGNC:14678]	protein_coding	13.7784	14.6372	15.6558
ENSG00000135916	ITM2C	2	+	230864639	230879248	integral membrane protein 2C [Source:HGNC Symbol;Acc:HGNC:6175]	protein_coding	100.523	94.5526	108.815	33.8438	37.3191	36.3762	104.936	84.7596	87.4399	2.82535	4.45859e-05	0.0461464	ENSG00000119041	GTF3C3	43.3553	38.9848	39.5977	0.803095	6.81177e-05	0.0643721	2	-	196763032	196799725	general transcription factor IIIC subunit 3 [Source:HGNC Symbol;Acc:HGNC:4666]	protein_coding	36.9574	33.9078	27.0565
ENSG00000136522	MRPL47	3	-	179588285	179604654	mitochondrial ribosomal protein L47 [Source:HGNC Symbol;Acc:HGNC:16652]	protein_coding	15.7049	17.7539	19.1673	23.1461	19.9253	23.6253	24.1359	20.9681	23.2428	0.789131	7.33638e-05	0.0617534	ENSG00000116584	ARHGEF2	27.3571	21.7003	25.291	1.2947	8.13972e-05	0.0643721	1	-	155946851	156007070	Rho/Rac guanine nucleotide exchange factor 2 [Source:HGNC Symbol;Acc:HGNC:682]	protein_coding	35.7059	31.854	28.7079
ENSG00000116874	WARS2	1	-	119031216	119140671	tryptophanyl tRNA synthetase 2, mitochondrial [Source:HGNC Symbol;Acc:HGNC:12730]	protein_coding	7.88786	8.64385	10.5775	12.7473	10.8241	12.3894	#N/A	#N/A	#N/A	0.75406	8.71237e-05	0.0617534	ENSG00000126602	TRAP1	118.566	116.336	112.101	1.25761	8.2233e-05	0.0643721	16	-	3651639	3717597	TNF receptor associated protein 1 [Source:HGNC Symbol;Acc:HGNC:16264]	protein_coding	146.833	154.041	135.528
ENSG00000167280	ENGASE	17	+	79074939	79088599	endo-beta-N-acetylglucosaminidase [Source:HGNC Symbol;Acc:HGNC:24622]	protein_coding	32.9144	28.253	26.7882	22.3728	23.2162	21.3432	22.0754	24.4494	20.7246	1.31396	9.71903e-05	0.0617534	ENSG00000167196	FBXO22	22.9013	15.5431	17.5701	1.00197	9.0054e-05	0.0643721	15	+	75903859	75942510	F-box protein 22 [Source:HGNC Symbol;Acc:HGNC:13593]	protein_coding	17.3639	21.9939	16.7672
ENSG00000234745	HLA-B	6	-	31269491	31357188	major histocompatibility complex, class I, B [Source:HGNC Symbol;Acc:HGNC:4932]	protein_coding	101.815	92.4726	86.9178	74.0982	76.339	72.1201	88.3472	91.8609	82.7077	1.26348	0.000100818	0.0617534	ENSG00000113300	CNOT6	21.2767	21.3346	22.3457	0.959832	9.10596e-05	0.0643721	5	+	180494412	180578405	CCR4-NOT transcription complex subunit 6 [Source:HGNC Symbol;Acc:HGNC:14099]	protein_coding	19.1977	20.9217	22.2272
ENSG00000165280	VCP	9	-	35056064	35073249	valosin containing protein [Source:HGNC Symbol;Acc:HGNC:12666]	protein_coding	75.1739	70.9103	66.8719	50.8669	51.6589	53.3115	56.7927	55.9859	54.5911	1.36646	0.000101676	0.0617534	ENSG00000204568	MRPS18B	33.0913	32.572	33.1824	0.996122	0.000101972	0.0669372	6	+	30617709	30626395	mitochondrial ribosomal protein S18B [Source:HGNC Symbol;Acc:HGNC:14516]	protein_coding	34.548	33.0443	30.87
ENSG00000065613	SLK	10	+	103967201	104029233	STE20 like kinase [Source:HGNC Symbol;Acc:HGNC:11088]	protein_coding	15.611	14.3204	16.0838	19.3914	17.9291	20.4852	18.3092	19.0683	17.3205	0.796138	0.000105642	0.0617534	ENSG00000146373	RNF217	8.42505	7.08945	4.60989	0.81351	0.000133092	0.0721486	6	+	124962545	125092633	ring finger protein 217 [Source:HGNC Symbol;Acc:HGNC:21487]	protein_coding	5.0007	4.78964	6.57545
ENSG00000185615	PDIA2	16	+	283152	287215	protein disulfide isomerase family A member 2 [Source:HGNC Symbol;Acc:HGNC:14180]	protein_coding	8.63501	7.05241	6.31055	3.36659	4.44131	3.37177	4.271	4.94743	4.32121	1.96509	0.00010879	0.0617534	ENSG00000142166	IFNAR1	7.35168	6.82288	6.40633	0.721086	0.000133839	0.0721486	21	+	33324477	33359862	interferon alpha and beta receptor subunit 1 [Source:HGNC Symbol;Acc:HGNC:5432]	protein_coding	4.20327	5.0112	5.61776
ENSG00000183426	NPIPA1	16	+	14922802	14952060	nuclear pore complex interacting protein family member A1 [Source:HGNC Symbol;Acc:HGNC:7909]	protein_coding	19.2442	17.2467	13.5937	13.7355	14.7129	11.2541	11.2434	12.3239	9.33486	1.2613	0.000112701	0.0617534	ENSG00000109805	NCAPG	38.0329	36.3905	35.462	0.962455	0.000139832	0.0721486	4	+	17810902	17844862	non-SMC condensin I complex subunit G [Source:HGNC Symbol;Acc:HGNC:24304]	protein_coding	35.177	33.8399	36.7417
ENSG00000014164	ZC3H3	8	-	143437655	143541453	zinc finger CCCH-type containing 3 [Source:HGNC Symbol;Acc:HGNC:28972]	protein_coding	10.5041	9.64637	8.60218	6.69005	7.29755	6.61705	7.28502	8.06132	6.57954	1.39487	0.000140575	0.07	ENSG00000008394	MGST1	22.0602	17.2736	10.7952	0.811891	0.000141314	0.0721486	12	+	16347142	16609259	microsomal glutathione S-transferase 1 [Source:HGNC Symbol;Acc:HGNC:7061]	protein_coding	8.53593	12.0156	20.1421
ENSG00000175376	EIF1AD	11	-	65996545	66002176	eukaryotic translation initiation factor 1A domain containing [Source:HGNC Symbol;Acc:HGNC:28147]	protein_coding	16.7443	19.9465	15.7368	13.9061	10.2751	12.1644	15.1101	14.1767	13.4535	1.44211	0.000157366	0.07	ENSG00000100092	SH3BP1	16.1733	15.5895	14.9298	3.3134	0.000154033	0.0745032	22	+	37634654	37666932	SH3 domain binding protein 1 [Source:HGNC Symbol;Acc:HGNC:10824]	protein_coding	53.6582	50.6624	50.46
ENSG00000134461	ANKRD16	10	-	5861617	5889906	ankyrin repeat domain 16 [Source:HGNC Symbol;Acc:HGNC:23471]	protein_coding	3.80349	3.93344	3.09398	5.5106	6.10546	5.60903	3.16915	5.05754	4.47759	0.629432	0.000159845	0.07	ENSG00000185630	PBX1	14.3731	15.5793	15.4815	0.453809	0.000172704	0.0757133	1	+	164555584	164899296	PBX homeobox 1 [Source:HGNC Symbol;Acc:HGNC:8632]	protein_coding	7.40225	6.33327	6.8664
ENSG00000102678	FGF9	13	+	21671383	21704498	fibroblast growth factor 9 [Source:HGNC Symbol;Acc:HGNC:3687]	protein_coding	2.47951	2.4046	2.62372	4.84583	5.28583	4.873	#N/A	#N/A	#N/A	0.501364	0.000169238	0.07	ENSG00000196504	PRPF40A	64.6791	61.1441	58.0696	0.916158	0.000176848	0.0757133	2	-	152651593	152717997	pre-mRNA processing factor 40 homolog A [Source:HGNC Symbol;Acc:HGNC:16463]	protein_coding	54.1386	56.3463	57.9875
ENSG00000063046	EIF4B	12	+	53006158	53042209	eukaryotic translation initiation factor 4B [Source:HGNC Symbol;Acc:HGNC:3285]	protein_coding	192.11	196.911	183.042	212.61	207.996	212.554	182.096	181.667	184.803	0.903509	0.000179475	0.07	ENSG00000112679	DUSP22	17.9832	19.1364	19.2694	0.506675	0.000186051	0.0757133	6	+	291630	351355	dual specificity phosphatase 22 [Source:HGNC Symbol;Acc:HGNC:16077]	protein_coding	9.80243	8.95095	9.80271
ENSG00000143393	PI4KB	1	-	151291797	151327715	phosphatidylinositol 4-kinase beta [Source:HGNC Symbol;Acc:HGNC:8984]	protein_coding	39.424	33.8243	33.3411	21.5619	25.9504	22.2235	24.1392	25.6129	25.4717	1.52825	0.000182599	0.07	ENSG00000103496	STX4	25.0919	30.3016	23.3446	1.33644	0.000190438	0.0757133	16	+	31032889	31042975	syntaxin 4 [Source:HGNC Symbol;Acc:HGNC:11439]	protein_coding	38.8323	33.3102	33.0967
ENSG00000100890	KIAA0391	14	+	35121846	35277614	KIAA0391 [Source:HGNC Symbol;Acc:HGNC:19958]	protein_coding	11.0286	9.60957	9.99481	4.85191	5.10953	5.26413	12.1993	14.2215	7.34425	2.00995	0.000191056	0.07	ENSG00000062725	APPBP2	7.13947	7.10434	6.62985	0.616196	0.000197728	0.0757133	17	-	60443149	60526219	amyloid beta precursor protein binding protein 2 [Source:HGNC Symbol;Acc:HGNC:622]	protein_coding	3.8178	3.88139	5.15157
ENSG00000164163	ABCE1	4	+	145097932	145129179	ATP binding cassette subfamily E member 1 [Source:HGNC Symbol;Acc:HGNC:69]	protein_coding	33.6237	31.8472	34.4027	45.8413	46.4667	44.957	43.6491	41.6435	45.4498	0.727657	0.000193036	0.07	ENSG00000154734	ADAMTS1	66.0114	68.5533	69.4064	1.20892	0.000226498	0.079971	21	-	26835747	26845409	ADAM metallopeptidase with thrombospondin type 1 motif 1 [Source:HGNC Symbol;Acc:HGNC:217]	protein_coding	85.6769	83.0712	77.8426
ENSG00000255529	POLR2M	15	+	57706629	57782762	RNA polymerase II subunit M [Source:HGNC Symbol;Acc:HGNC:14862]	protein_coding	6.30239	7.14951	8.19138	9.74999	8.5104	10.7691	10.0883	9.31206	9.36305	0.745825	0.000209145	0.07	ENSG00000249115	HAUS5	13.9426	13.8779	13.5275	1.24086	0.000236752	0.079971	19	+	35612744	35625349	HAUS augmin like complex subunit 5 [Source:HGNC Symbol;Acc:HGNC:29130]	protein_coding	17.5178	17.5305	16.2658
ENSG00000086189	DIMT1	5	-	62387254	62403939	DIM1 dimethyladenosine transferase 1 homolog [Source:HGNC Symbol;Acc:HGNC:30217]	protein_coding	10.6161	9.17499	10.1328	13.7936	13.662	13.7132	12.1631	12.3115	11.7264	0.727057	0.000218643	0.07	ENSG00000152795	HNRNPDL	147.147	139.936	132.195	0.921607	0.000243969	0.079971	4	-	82422564	82430408	heterogeneous nuclear ribonucleoprotein D like [Source:HGNC Symbol;Acc:HGNC:5037]	protein_coding	120.342	127.76	138.305
ENSG00000177030	DEAF1	11	-	644233	706715	DEAF1, transcription factor [Source:HGNC Symbol;Acc:HGNC:14677]	protein_coding	55.5573	54.1912	60.0473	41.7922	45.7482	39.9735	47.2697	48.8892	49.6964	1.33151	0.000220091	0.07	ENSG00000136715	SAP130	11.3948	12.5953	12.5535	1.23244	0.000274077	0.079971	2	-	127941217	128028120	Sin3A associated protein 130 [Source:HGNC Symbol;Acc:HGNC:29813]	protein_coding	16.9663	14.8175	13.2609
ENSG00000196504	PRPF40A	2	-	152651593	152717997	pre-mRNA processing factor 40 homolog A [Source:HGNC Symbol;Acc:HGNC:16463]	protein_coding	54.1386	56.3463	57.9875	67.4066	59.9201	60.6557	64.6791	61.1441	58.0696	0.89623	0.000223794	0.07	ENSG00000146386	ABRACL	47.5557	44.2308	43.1573	0.797005	0.000274093	0.079971	6	+	139028682	139043302	ABRA C-terminal like [Source:HGNC Symbol;Acc:HGNC:21230]	protein_coding	31.8579	35.3645	40.3224
ENSG00000133119	RFC3	13	+	33818049	33966558	replication factor C subunit 3 [Source:HGNC Symbol;Acc:HGNC:9971]	protein_coding	49.519	51.8342	56.5167	67.5785	65.9296	65.6548	57.1514	58.8871	63.5313	0.792698	0.00022986	0.07	ENSG00000164181	ELOVL7	6.5299	6.06218	5.60615	0.714813	0.00027607	0.079971	5	-	60751791	60844389	ELOVL fatty acid elongase 7 [Source:HGNC Symbol;Acc:HGNC:26292]	protein_coding	3.83788	4.09576	5.06614
ENSG00000136997	MYC	8	+	127735434	127741434	MYC proto-oncogene, bHLH transcription factor [Source:HGNC Symbol;Acc:HGNC:7553]	protein_coding	14.3231	14.8998	14.8157	5.64954	4.83969	5.94282	32.0298	33.0072	7.5733	2.67698	0.000238108	0.07	ENSG00000164187	LMBRD2	7.42939	6.72472	6.75248	0.675685	0.000276407	0.079971	5	-	36098412	36151961	LMBR1 domain containing 2 [Source:HGNC Symbol;Acc:HGNC:25287]	protein_coding	4.48682	4.38948	5.24023
ENSG00000142864	SERBP1	1	-	67407810	67430415	SERPINE1 mRNA binding protein 1 [Source:HGNC Symbol;Acc:HGNC:17860]	protein_coding	255.111	303.075	310.423	418.066	364.617	395.422	327.566	298.994	300.547	0.7373	0.000240472	0.07	ENSG00000214753	HNRNPUL2	36.6467	36.0736	35.7418	1.4002	0.000278463	0.079971	11	-	62712630	62727349	heterogeneous nuclear ribonucleoprotein U like 2 [Source:HGNC Symbol;Acc:HGNC:25451]	protein_coding	50.4649	50.6236	50.7921
ENSG00000186298	PPP1CC	12	-	110719680	110742939	protein phosphatase 1 catalytic subunit gamma [Source:HGNC Symbol;Acc:HGNC:9283]	protein_coding	104.9	115.49	133.552	174.204	144.989	164.204	151.108	139.269	134.175	0.732214	0.000263721	0.0715683	ENSG00000038358	EDC4	18.1189	19.9898	21.1288	1.51722	0.000299829	0.0834979	16	+	67873023	67884503	enhancer of mRNA decapping 4 [Source:HGNC Symbol;Acc:HGNC:17157]	protein_coding	33.8171	31.8912	24.1834
ENSG00000066248	NGEF	2	-	232878686	233013272	neuronal guanine nucleotide exchange factor [Source:HGNC Symbol;Acc:HGNC:7807]	protein_coding	15.2518	16.9382	15.9691	13.4721	12.599	13.4965	12.2855	13.2771	14.5154	1.21697	0.000268477	0.0715683	ENSG00000163946	FAM208A	18.7284	18.6527	20.0798	0.568219	0.000324966	0.0849477	3	-	56620133	56683237	family with sequence similarity 208 member A [Source:HGNC Symbol;Acc:HGNC:30314]	protein_coding	9.21231	10.3682	13.0569
ENSG00000137409	MTCH1	6	-	36968141	36986298	mitochondrial carrier 1 [Source:HGNC Symbol;Acc:HGNC:17586]	protein_coding	106.113	102.541	94.0124	68.6884	69.6755	69.4244	74.6387	74.6703	78.9196	1.45654	0.000268909	0.0715683	ENSG00000198700	IPO9	33.9936	42.7449	37.1836	0.731118	0.000328514	0.0849477	1	+	201829141	201884294	importin 9 [Source:HGNC Symbol;Acc:HGNC:19425]	protein_coding	29.6252	26.7642	26.893
ENSG00000174903	RAB1B	11	+	66268533	66277492	RAB1B, member RAS oncogene family [Source:HGNC Symbol;Acc:HGNC:18370]	protein_coding	94.9588	90.5738	85.4511	62.0328	68.419	62.5479	74.3696	77.8472	82.4549	1.404	0.000311711	0.0804882	ENSG00000160949	TONSL	15.0056	15.7253	16.1154	1.36172	0.000332766	0.0849477	8	-	144428775	144444444	tonsoku like, DNA repair protein [Source:HGNC Symbol;Acc:HGNC:7801]	protein_coding	21.7791	21.4833	20.5398
ENSG00000048028	USP28	11	-	113797874	113875570	ubiquitin specific peptidase 28 [Source:HGNC Symbol;Acc:HGNC:12625]	protein_coding	25.5792	24.7408	30.5177	32.6068	37.1574	34.5526	29.7812	26.8515	32.4495	0.77499	0.000324671	0.0804882	ENSG00000066279	ASPM	25.6268	23.4101	24.8387	0.593711	0.000363358	0.0877267	1	-	197084128	197146694	abnormal spindle microtubule assembly [Source:HGNC Symbol;Acc:HGNC:19048]	protein_coding	14.3818	13.6421	15.8247
ENSG00000178999	AURKB	17	-	8204733	8210600	aurora kinase B [Source:HGNC Symbol;Acc:HGNC:11390]	protein_coding	114.022	106.958	99.2296	73.3396	81.3118	71.5553	80.527	80.9404	76.5295	1.41551	0.000336447	0.0804882	ENSG00000158158	CNNM4	10.3618	11.9003	11.7268	1.19453	0.000376701	0.0877267	2	+	96760902	96811891	cyclin and CBS domain divalent metal cation transport mediator 4 [Source:HGNC Symbol;Acc:HGNC:105]	protein_coding	14.0511	14.8195	11.7359
ENSG00000139324	TMTC3	12	+	88142296	88199887	transmembrane and tetratricopeptide repeat containing 3 [Source:HGNC Symbol;Acc:HGNC:26899]	protein_coding	6.221	6.63264	7.91595	10.4302	9.16835	9.17794	10.3014	9.77782	9.38695	0.722045	0.000354903	0.0804882	ENSG00000166326	TRIM44	9.33809	9.30195	9.01401	0.799334	0.000391946	0.0877267	11	+	35662805	35818007	tripartite motif containing 44 [Source:HGNC Symbol;Acc:HGNC:19016]	protein_coding	7.14091	7.28728	7.67061
ENSG00000100344	PNPLA3	22	+	43923739	43964488	patatin like phospholipase domain containing 3 [Source:HGNC Symbol;Acc:HGNC:18590]	protein_coding	11.3059	7.9886	8.13208	5.37813	6.45296	5.8019	4.66481	6.37825	4.82884	1.55447	0.000359494	0.0804882	ENSG00000117020	AKT3	41.8839	39.0379	38.1579	0.912953	0.000394477	0.0877267	1	-	243488233	243851079	AKT serine/threonine kinase 3 [Source:HGNC Symbol;Acc:HGNC:393]	protein_coding	37.7529	34.9662	35.9925
ENSG00000105063	PPP6R1	19	-	55229780	55258995	protein phosphatase 6 regulatory subunit 1 [Source:HGNC Symbol;Acc:HGNC:29195]	protein_coding	38.3973	34.5709	33.3076	26.5236	26.0238	27.8133	26.8877	29.588	27.6511	1.32236	0.000363817	0.0804882	ENSG00000139324	TMTC3	10.3014	9.77782	9.38695	0.705162	0.000399206	0.0877267	12	+	88142296	88199887	transmembrane and tetratricopeptide repeat containing 3 [Source:HGNC Symbol;Acc:HGNC:26899]	protein_coding	6.221	6.63264	7.91595
ENSG00000108010	GLRX3	10	+	130136399	130184521	glutaredoxin 3 [Source:HGNC Symbol;Acc:HGNC:15987]	protein_coding	52.4776	72.7735	65.4433	74.4695	66.6633	78.8882	65.6909	72.0604	70.4017	0.866728	0.000370844	0.0804882	ENSG00000117697	NSL1	20.415	24.9405	19.1422	0.710343	0.000410873	0.0877267	1	-	212726153	212791782	NSL1, MIS12 kinetochore complex component [Source:HGNC Symbol;Acc:HGNC:24548]	protein_coding	13.6242	14.8418	17.3408
ENSG00000085733	CTTN	11	+	70398404	70436584	cortactin [Source:HGNC Symbol;Acc:HGNC:3338]	protein_coding	115.768	113.613	105.544	81.2146	78.523	75.3905	81.6679	83.949	79.1374	1.42438	0.00038208	0.0804882	ENSG00000105849	TWISTNB	17.5426	16.561	15.7521	0.820887	0.000413708	0.0877267	7	-	19695462	19709087	TWIST neighbor [Source:HGNC Symbol;Acc:HGNC:18027]	protein_coding	12.2985	13.7083	14.9137
ENSG00000125266	EFNB2	13	-	106489731	106535114	ephrin B2 [Source:HGNC Symbol;Acc:HGNC:3227]	protein_coding	5.15036	5.06738	5.24636	7.62413	7.61924	7.81738	#N/A	#N/A	#N/A	0.671009	0.000403713	0.0804882	ENSG00000162396	PARS2	6.67471	6.39446	6.1009	0.702015	0.000420019	0.0877267	1	-	54756898	54764514	prolyl-tRNA synthetase 2, mitochondrial (putative) [Source:HGNC Symbol;Acc:HGNC:30563]	protein_coding	4.04586	4.32972	5.07316
ENSG00000198899	MT-ATP6	MT	+	8527	9207	mitochondrially encoded ATP synthase 6 [Source:HGNC Symbol;Acc:HGNC:7414]	protein_coding	2681.77	2757.56	2742.09	465.374	527.481	443.343	1046.18	980.201	4154.27	5.69648	0.000411084	0.0804882	ENSG00000170860	LSM3	22.305	21.6797	20.5996	0.833916	0.000449371	0.0887023	3	+	14178358	14201119	LSM3 homolog, U6 small nuclear RNA and mRNA degradation associated [Source:HGNC Symbol;Acc:HGNC:17874]	protein_coding	16.8771	17.6068	19.369
ENSG00000105701	FKBP8	19	-	18531751	18544077	FK506 binding protein 8 [Source:HGNC Symbol;Acc:HGNC:3724]	protein_coding	140.67	115.926	107.074	101.802	96.279	87.7973	106.474	102.836	114.02	1.27209	0.000411646	0.0804882	ENSG00000185127	C6orf120	26.2541	26.7341	25.6019	0.533505	0.000452598	0.0887023	6	+	169702190	169704856	chromosome 6 open reading frame 120 [Source:HGNC Symbol;Acc:HGNC:21247]	protein_coding	13.0347	13.9382	14.9413
ENSG00000204525	HLA-C	6	-	31268749	31272130	major histocompatibility complex, class I, C [Source:HGNC Symbol;Acc:HGNC:4933]	protein_coding	97.1862	92.2214	91.9041	75.9573	78.5769	75.54	87.3397	91.3223	90.0712	1.22267	0.000413196	0.0804882	ENSG00000113194	FAF2	27.8318	27.4356	27.4541	0.725529	0.000454004	0.0887023	5	+	176447628	176510074	Fas associated factor family member 2 [Source:HGNC Symbol;Acc:HGNC:24666]	protein_coding	19.1248	20.4152	20.4686
ENSG00000134851	TMEM165	4	+	55395957	55453397	transmembrane protein 165 [Source:HGNC Symbol;Acc:HGNC:30760]	protein_coding	29.6634	31.7645	35.0426	35.8692	29.0986	29.2393	32.8996	26.4925	30.8605	1.02402	0.000417516	0.0804882	ENSG00000178458	H3F3AP6	28.4591	30.5415	32.1735	1.06021	0.000473747	0.0887023	4	-	139698144	139698554	H3 histone, family 3A, pseudogene 6 [Source:HGNC Symbol;Acc:HGNC:42982]	processed_pseudogene	35.0943	32.1094	29.4617
ENSG00000005059	MCUB	4	+	109560205	109688726	mitochondrial calcium uniporter dominant negative beta subunit [Source:HGNC Symbol;Acc:HGNC:26076]	protein_coding	24.6985	25.5087	29.1955	30.5609	27.3494	30.5557	32.4843	37.7662	32.2005	0.897585	0.000424568	0.0804882	ENSG00000115524	SF3B1	86.2136	84.0372	81.0034	0.844762	0.000489036	0.0887023	2	-	197389784	197435091	splicing factor 3b subunit 1 [Source:HGNC Symbol;Acc:HGNC:10768]	protein_coding	68.7059	67.5937	75.9457
ENSG00000120533	ENY2	8	+	109334324	109345953	ENY2, transcription and export complex 2 subunit [Source:HGNC Symbol;Acc:HGNC:24449]	protein_coding	19.1041	21.0271	23.1227	24.7472	20.4845	25.5582	21.0322	17.7387	17.7997	0.893589	0.000432035	0.0804882	ENSG00000213719	CLIC1	77.6271	80.5719	82.626	1.00864	0.000513718	0.0887023	6	-	31730581	31739763	chloride intracellular channel 1 [Source:HGNC Symbol;Acc:HGNC:2062]	protein_coding	84.5742	82.3917	75.9404
ENSG00000130294	KIF1A	2	-	240713764	240820308	kinesin family member 1A [Source:HGNC Symbol;Acc:HGNC:888]	protein_coding	25.047	28.6447	21.6228	21.7216	23.9543	19.5119	21.2953	23.4853	24.8495	1.15528	0.000465377	0.0849998	ENSG00000204186	ZDBF2	8.36433	7.87361	7.67518	0.831669	0.000518449	0.0887023	2	+	206274663	206314428	zinc finger DBF-type containing 2 [Source:HGNC Symbol;Acc:HGNC:29313]	protein_coding	6.23105	6.48562	7.16609
ENSG00000055044	NOP58	2	+	202265716	202303666	NOP58 ribonucleoprotein [Source:HGNC Symbol;Acc:HGNC:29926]	protein_coding	60.8711	62.0867	63.893	77.5812	72.7366	78.5941	70.1896	71.9538	81.8767	0.81628	0.000485008	0.0862821	ENSG00000163050	COQ8A	34.2548	30.1258	33.0165	1.25462	0.000531632	0.0887023	1	+	226897536	226987545	coenzyme Q8A [Source:HGNC Symbol;Acc:HGNC:16812]	protein_coding	43.2022	44.5142	34.4873
ENSG00000135900	MRPL44	2	+	223957404	223967714	mitochondrial ribosomal protein L44 [Source:HGNC Symbol;Acc:HGNC:16650]	protein_coding	15.6112	17.4491	19.0322	22.2939	20.7851	22.9469	17.6104	19.7708	17.6345	0.789067	0.000495773	0.0862821	ENSG00000167447	SMG8	10.2366	10.639	10.582	0.673165	0.000535804	0.0887023	17	+	59209400	59215247	SMG8, nonsense mediated mRNA decay factor [Source:HGNC Symbol;Acc:HGNC:25551]	protein_coding	7.33867	6.58178	7.24589
ENSG00000168906	MAT2A	2	+	85539165	85545280	methionine adenosyltransferase 2A [Source:HGNC Symbol;Acc:HGNC:6904]	protein_coding	90.8831	91.8523	92.8367	58.9489	58.9988	67.9644	67.0873	71.1152	69.4631	1.48219	0.000509505	0.0862821	ENSG00000091317	CMTM6	29.2741	28.1176	26.3279	0.81048	0.000543884	0.0887023	3	-	32481312	32503408	CKLF like MARVEL transmembrane domain containing 6 [Source:HGNC Symbol;Acc:HGNC:19177]	protein_coding	19.9826	22.2769	25.5879
ENSG00000171862	PTEN	10	+	87863113	87971930	phosphatase and tensin homolog [Source:HGNC Symbol;Acc:HGNC:9588]	protein_coding	9.61821	11.6696	13.3025	17.4021	13.2004	15.4291	12.4937	10.4931	12.3387	0.751609	0.000510321	0.0862821	ENSG00000136273	HUS1	9.57532	8.96048	9.24901	1.16346	0.000577937	0.0887023	7	-	47695730	47979581	HUS1 checkpoint clamp component [Source:HGNC Symbol;Acc:HGNC:5309]	protein_coding	10.4752	11.0417	10.8146
ENSG00000035687	ADSS	1	-	244408494	244452134	adenylosuccinate synthase [Source:HGNC Symbol;Acc:HGNC:292]	protein_coding	26.1679	26.5345	24.6924	36.6723	38.3224	40.6245	33.4896	30.8381	32.1217	0.66948	0.000518712	0.0862821	ENSG00000134970	TMED7	19.0175	17.8603	16.857	0.799824	0.00058636	0.0887023	5	-	115613508	115632992	transmembrane p24 trafficking protein 7 [Source:HGNC Symbol;Acc:HGNC:24253]	protein_coding	11.7312	13.8117	17.4295
ENSG00000089154	GCN1	12	-	120127203	120194710	GCN1, eIF2 alpha kinase activator homolog [Source:HGNC Symbol;Acc:HGNC:4199]	protein_coding	44.6908	43.7699	38.8764	39.0733	38.1409	38.6072	38.3182	35.707	34.7237	1.0994	0.00054762	0.0879875	ENSG00000183421	RIPK4	10.6035	10.9956	11.4436	1.21519	0.000590721	0.0887023	21	-	41739369	41767106	receptor interacting serine/threonine kinase 4 [Source:HGNC Symbol;Acc:HGNC:496]	protein_coding	14.5609	13.5515	12.0471
ENSG00000169718	DUS1L	17	-	82057506	82065887	dihydrouridine synthase 1 like [Source:HGNC Symbol;Acc:HGNC:30086]	protein_coding	57.9781	48.3158	52.7166	44.1354	45.1353	47.0402	44.4292	53.5684	64.7814	1.16649	0.000547855	0.0879875	ENSG00000278041	AL133325.3	10.4515	10.2161	10.2914	1.45871	0.000607067	0.0887023	20	-	21499261	21502934		lincRNA	14.8523	14.8344	15.4872
ENSG00000165832	TRUB1	10	+	114938193	114977676	TruB pseudouridine synthase family member 1 [Source:HGNC Symbol;Acc:HGNC:16060]	protein_coding	10.4343	12.7577	11.0005	17.6156	17.1617	18.863	15.9779	16.0374	13.4246	0.637643	0.000576546	0.0899267	ENSG00000103342	GSPT1	93.5549	95.8165	51.7668	1.08458	0.000616497	0.0887023	16	-	11868128	11916082	G1 to S phase transition 1 [Source:HGNC Symbol;Acc:HGNC:4621]	protein_coding	83.8647	92.2197	85.4518
ENSG00000184207	PGP	16	-	2211997	2214807	phosphoglycolate phosphatase [Source:HGNC Symbol;Acc:HGNC:8909]	protein_coding	20.7494	18.5933	16.7862	16.9847	17.1792	16.857	19.0264	18.8313	21.2682	1.10006	0.000579238	0.0899267	ENSG00000135074	ADAM19	3.79141	4.17525	3.50881	0.873046	0.000638454	0.0887023	5	-	157395534	157575775	ADAM metallopeptidase domain 19 [Source:HGNC Symbol;Acc:HGNC:197]	protein_coding	3.81545	3.13479	3.06456
ENSG00000163584	RPL22L1	3	-	170864875	170870483	ribosomal protein L22 like 1 [Source:HGNC Symbol;Acc:HGNC:27610]	protein_coding	54.4239	62.5043	60.9246	91.3493	84.0763	90.098	79.9744	72.7497	78.1383	0.669856	0.000596461	0.0900398	ENSG00000153936	HS2ST1	12.7068	12.9636	11.6271	0.695614	0.000639392	0.0887023	1	+	86914648	87109998	heparan sulfate 2-O-sulfotransferase 1 [Source:HGNC Symbol;Acc:HGNC:5193]	protein_coding	8.30465	8.20702	9.42385
ENSG00000152661	GJA1	6	+	121435692	121449727	gap junction protein alpha 1 [Source:HGNC Symbol;Acc:HGNC:4274]	protein_coding	15.9506	15.865	16.0041	28.0607	26.2187	27.6881	20.4673	21.3434	21.1539	0.583551	0.000612438	0.0900398	ENSG00000113384	GOLPH3	26.1251	24.292	24.7063	0.757045	0.000640749	0.0887023	5	-	32124704	32174350	golgi phosphoprotein 3 [Source:HGNC Symbol;Acc:HGNC:15452]	protein_coding	18.3171	18.4241	20.1233
ENSG00000228409	CCT6P1	7	+	65751142	65763354	chaperonin containing TCP1 subunit 6 pseudogene 1 [Source:HGNC Symbol;Acc:HGNC:33094]	transcribed_unprocessed_pseudogene	4.27198	4.7548	5.63769	6.84816	6.69659	6.74401	4.32672	4.05196	6.31003	0.723197	0.000615215	0.0900398	ENSG00000029993	HMGB3	55.0562	52.8952	54.7661	0.859971	0.000667099	0.0887023	X	+	150980509	150990775	high mobility group box 3 [Source:HGNC Symbol;Acc:HGNC:5004]	protein_coding	43.2907	46.6901	49.9474
ENSG00000120526	NUDCD1	8	-	109240919	109334385	NudC domain containing 1 [Source:HGNC Symbol;Acc:HGNC:24306]	protein_coding	6.23606	6.50314	7.38072	9.6751	8.62723	11.0314	10.3602	8.73039	8.3853	0.686218	0.000626748	0.0900398	ENSG00000142864	SERBP1	327.566	298.994	300.547	0.936905	0.000670636	0.0887023	1	-	67407810	67430415	SERPINE1 mRNA binding protein 1 [Source:HGNC Symbol;Acc:HGNC:17860]	protein_coding	255.111	303.075	310.423
ENSG00000130202	NECTIN2	19	+	44846175	44889228	nectin cell adhesion molecule 2 [Source:HGNC Symbol;Acc:HGNC:9707]	protein_coding	67.7861	53.5715	57.9977	40.1823	45.4332	44.2116	46.6424	42.9302	40.2819	1.38141	0.000628297	0.0900398	ENSG00000140545	MFGE8	84.2143	73.3671	82.2992	1.24754	0.000674988	0.0887023	15	-	88898683	88913411	milk fat globule-EGF factor 8 protein [Source:HGNC Symbol;Acc:HGNC:7036]	protein_coding	104.456	97.7274	97.0856
ENSG00000160050	CCDC28B	1	+	32200386	32205387	coiled-coil domain containing 28B [Source:HGNC Symbol;Acc:HGNC:28163]	protein_coding	22.9468	22.8944	23.2045	16.0845	17.603	15.8469	17.0093	19.7137	17.6711	1.39366	0.000653103	0.0921766	ENSG00000177105	RHOG	10.2044	10.9396	11.571	1.13965	0.000676312	0.0887023	11	-	3826978	3840983	ras homolog family member G [Source:HGNC Symbol;Acc:HGNC:672]	protein_coding	13.8159	12.988	10.4841
ENSG00000138834	MAPK8IP3	16	+	1706183	1770317	mitogen-activated protein kinase 8 interacting protein 3 [Source:HGNC Symbol;Acc:HGNC:6884]	protein_coding	34.9159	40.0069	35.1191	26.8105	24.1367	23.7612	25.6505	32.3175	24.601	1.47276	0.000685948	0.0953672	ENSG00000198677	TTC37	34.6339	37.1732	35.8361	0.945882	0.000678028	0.0887023	5	-	95463895	95555007	tetratricopeptide repeat domain 37 [Source:HGNC Symbol;Acc:HGNC:23639]	protein_coding	31.8839	33.7921	36.1401
ENSG00000187772	LIN28B	6	+	104936616	105083332	lin-28 homolog B [Source:HGNC Symbol;Acc:HGNC:32207]	protein_coding	13.7471	15.0141	16.3596	20.1931	19.5037	20.6329	19.0655	17.4515	17.4641	0.748029	0.000726881	0.0974608	ENSG00000105705	SUGP1	18.4255	19.5608	21.8622	1.06205	0.000694767	0.0887023	19	-	19276018	19320844	SURP and G-patch domain containing 1 [Source:HGNC Symbol;Acc:HGNC:18643]	protein_coding	22.5588	22.0321	18.9733
ENSG00000030582	GRN	17	+	44345086	44353102	granulin precursor [Source:HGNC Symbol;Acc:HGNC:4601]	protein_coding	47.0013	43.2056	42.9494	31.4211	35.1251	32.2941	36.2005	36.2377	38.3352	1.34708	0.000734554	0.0974608	ENSG00000153130	SCOC	58.3855	57.2449	52.081	0.716394	0.000705228	0.0887023	4	+	140257286	140385726	short coiled-coil protein [Source:HGNC Symbol;Acc:HGNC:20335]	protein_coding	37.4371	39.1756	43.5262
ENSG00000099821	POLRMT	19	-	617224	633604	RNA polymerase mitochondrial [Source:HGNC Symbol;Acc:HGNC:9200]	protein_coding	39.7334	38.9152	35.4938	29.5842	30.3184	29.2356	31.5277	29.5888	30.9712	1.28042	0.000753692	0.0974608	ENSG00000100031	GGT1	6.10129	6.35584	5.55801	0.969085	0.000737042	0.0887023	22	+	24583750	24629005	gamma-glutamyltransferase 1 [Source:HGNC Symbol;Acc:HGNC:4250]	protein_coding	6.31399	5.53733	5.60595
ENSG00000114982	KANSL3	2	-	96593170	96642787	KAT8 regulatory NSL complex subunit 3 [Source:HGNC Symbol;Acc:HGNC:25473]	protein_coding	24.7756	20.213	20.0828	15.9358	18.2154	16.2964	17.2934	18.0643	17.0827	1.28971	0.000754557	0.0974608	ENSG00000168496	FEN1	59.1115	59.4366	62.0448	1.07021	0.000739468	0.0887023	11	+	61792637	61797244	flap structure-specific endonuclease 1 [Source:HGNC Symbol;Acc:HGNC:3650]	protein_coding	65.8705	65.9119	61.4926
ENSG00000116266	STXBP3	1	+	108746674	108809526	syntaxin binding protein 3 [Source:HGNC Symbol;Acc:HGNC:11446]	protein_coding	17.4436	17.3324	18.9394	22.0092	19.7976	20.1558	23.6036	24.7878	24.0003	0.866965	0.000761809	0.0974608	ENSG00000121644	DESI2	50.5332	51.0177	47.0079	0.852718	0.000740867	0.0887023	1	+	244652935	244709033	desumoylating isopeptidase 2 [Source:HGNC Symbol;Acc:HGNC:24264]	protein_coding	37.6945	43.1549	45.8249
ENSG00000146067	FAM193B	5	-	177519788	177554541	family with sequence similarity 193 member B [Source:HGNC Symbol;Acc:HGNC:25524]	protein_coding	57.472	41.1515	37.9554	29.2305	22.6194	28.339	29.9798	29.2786	36.479	1.70295	0.000765404	0.0974608	ENSG00000091947	TMEM101	25.8944	28.0999	31.2631	1.06113	0.000741017	0.0887023	17	-	44011188	44023946	transmembrane protein 101 [Source:HGNC Symbol;Acc:HGNC:28653]	protein_coding	32.2589	31.2507	26.9614
ENSG00000166275	BORCS7	10	+	102854223	102864961	BLOC-1 related complex subunit 7 [Source:HGNC Symbol;Acc:HGNC:23516]	protein_coding	4.72796	5.78254	7.0398	8.53714	6.58115	7.40229	#N/A	#N/A	#N/A	0.779594	0.000774246	0.0974608	ENSG00000139636	LMBR1L	23.344	25.5533	26.9392	1.61495	0.000745101	0.0887023	12	-	49096551	49110900	limb development membrane protein 1 like [Source:HGNC Symbol;Acc:HGNC:18268]	protein_coding	45.4634	42.8601	34.1669
ENSG00000090006	LTBP4	19	+	40592883	40629818	latent transforming growth factor beta binding protein 4 [Source:HGNC Symbol;Acc:HGNC:6717]	protein_coding	56.8574	52.6997	49.2616	34.2409	33.8032	29.9687	40.622	35.2057	37.7922	1.6202	0.000796175	0.0988849	ENSG00000157500	APPL1	23.6144	23.1586	23.1629	0.864797	0.000755972	0.0887023	3	+	57227737	57273468	adaptor protein, phosphotyrosine interacting with PH domain and leucine zipper 1 [Source:HGNC Symbol;Acc:HGNC:24035]	protein_coding	19.5587	20.4139	20.5037
ENSG00000001167	NFYA	6	+	41072945	41099976	nuclear transcription factor Y subunit alpha [Source:HGNC Symbol;Acc:HGNC:7804]	protein_coding	22.5976	22.2315	20.9302	15.9091	16.2812	17.1727	18.2724	17.697	18.6924	1.33196	0.000808297	0.0990696	ENSG00000243302	AC018638.4	11.5218	12.7603	13.891	1.46923	0.000758749	0.0887023	7	+	128651185	128652334		processed_pseudogene	20.9691	19.6205	15.5096
ENSG00000103197	TSC2	16	+	2047465	2088720	tuberous sclerosis 2 [Source:HGNC Symbol;Acc:HGNC:12363]	protein_coding	65.4073	65.2564	59.2068	49.3659	47.5338	40.7027	47.8527	49.1589	53.1108	1.37977	0.000831675	0.100089	ENSG00000140464	PML	7.34019	7.0296	9.00693	1.55717	0.000773869	0.0887023	15	+	73994673	74047812	promyelocytic leukemia [Source:HGNC Symbol;Acc:HGNC:9113]	protein_coding	13.9098	12.8118	9.69675
ENSG00000184517	ZFP1	16	+	75148492	75172236	ZFP1 zinc finger protein [Source:HGNC Symbol;Acc:HGNC:23328]	protein_coding	7.47384	7.49201	8.0623	2.878	4.88212	4.62264	7.577	7.97099	6.43879	1.85762	0.000838101	0.100089	ENSG00000239789	MRPS17	15.2885	15.5049	14.379	0.749907	0.000778781	0.0887023	7	+	55951819	55956501	mitochondrial ribosomal protein S17 [Source:HGNC Symbol;Acc:HGNC:14047]	protein_coding	11.2788	10.1835	12.4053
ENSG00000270800	RPS10-NUDT3	6	-	34284887	34426071	RPS10-NUDT3 readthrough [Source:HGNC Symbol;Acc:HGNC:49181]	protein_coding	12.9348	12.3654	9.21446	5.47759	5.35211	5.32911	8.71746	5.50437	11.3487	2.13386	0.000868066	0.100939	ENSG00000069275	NUCKS1	141.18	139.847	137.954	0.731754	0.000785511	0.0887023	1	-	205712819	205750276	nuclear casein kinase and cyclin dependent kinase substrate 1 [Source:HGNC Symbol;Acc:HGNC:29923]	protein_coding	98.7676	99.8145	108.001
ENSG00000146386	ABRACL	6	+	139028682	139043302	ABRA C-terminal like [Source:HGNC Symbol;Acc:HGNC:21230]	protein_coding	31.8579	35.3645	40.3224	44.1127	36.9462	44.216	47.5557	44.2308	43.1573	0.858504	0.000876749	0.100939	ENSG00000084733	RAB10	33.8276	35.1029	34.3034	0.701016	0.000787616	0.0887023	2	+	26034107	26137454	RAB10, member RAS oncogene family [Source:HGNC Symbol;Acc:HGNC:9759]	protein_coding	23.5278	23.5835	25.2483
ENSG00000168209	DDIT4	10	+	72273920	72276036	DNA damage inducible transcript 4 [Source:HGNC Symbol;Acc:HGNC:24944]	protein_coding	54.3483	52.3766	45.8396	496.354	428.77	407.533	43.2947	48.6089	54.5653	0.114501	0.000877728	0.100939	ENSG00000226396	AL031727.1	4.2744	4.24602	4.17518	2.82438	0.000791468	0.0887023	1	+	19608114	19608568		processed_pseudogene	12.7157	11.4214	11.7748
ENSG00000175573	C11orf68	11	-	65916808	65919117	chromosome 11 open reading frame 68 [Source:HGNC Symbol;Acc:HGNC:28801]	protein_coding	16.7126	14.8052	13.9176	13.7879	14.7386	13.8016	13.0606	14.9217	16.1235	1.07336	0.000909872	0.102249	ENSG00000100612	DHRS7	42.7749	36.9733	33.57	0.716184	0.00081786	0.0892842	14	-	60144120	60169856	dehydrogenase/reductase 7 [Source:HGNC Symbol;Acc:HGNC:21524]	protein_coding	25.813	24.5933	30.7419
ENSG00000269968	AC006064.4	12	-	6537794	6538370		antisense_RNA	8.52146	13.1085	26.7282	45.049	19.8845	43.2181	95.347	45.7171	8.95836	0.447286	0.000911078	0.102249	ENSG00000166451	CENPN	24.8638	20.3743	22.3844	0.721169	0.000817966	0.0892842	16	+	81006498	81033114	centromere protein N [Source:HGNC Symbol;Acc:HGNC:30873]	protein_coding	17.2758	16.329	15.1541
ENSG00000088035	ALG6	1	+	63367590	63438562	ALG6, alpha-1,3-glucosyltransferase [Source:HGNC Symbol;Acc:HGNC:23157]	protein_coding	10.5768	11.7288	14.4701	15.2325	16.9047	16.2765	14.2788	14.0743	13.807	0.759762	0.000945122	0.104169	ENSG00000173418	NAA20	34.437	33.0301	30.4926	0.790719	0.000825806	0.0892842	20	+	20017116	20033655	N(alpha)-acetyltransferase 20, NatB catalytic subunit [Source:HGNC Symbol;Acc:HGNC:15908]	protein_coding	25.7869	23.2773	28.3881
ENSG00000096433	ITPR3	6	+	33620365	33696574	inositol 1,4,5-trisphosphate receptor type 3 [Source:HGNC Symbol;Acc:HGNC:6182]	protein_coding	19.152	18.0385	16.0897	15.202	16.1418	15.1914	14.0037	15.0997	14.4214	1.14485	0.000980046	0.104169	ENSG00000167635	ZNF146	54.1674	50.9051	43.3103	0.856592	0.000848766	0.089479	19	+	36214602	36238774	zinc finger protein 146 [Source:HGNC Symbol;Acc:HGNC:12931]	protein_coding	39.7534	40.9089	46.4369
ENSG00000108821	COL1A1	17	-	50183289	50201632	collagen type I alpha 1 chain [Source:HGNC Symbol;Acc:HGNC:2197]	protein_coding	16.7414	13.8258	12.7951	8.47373	11.1923	8.67395	11.258	7.20296	8.89711	1.52951	0.000993352	0.104169	ENSG00000187535	IFT140	12.7469	12.6027	14.855	1.49809	0.000852056	0.089479	16	-	1510427	1612110	intraflagellar transport 140 [Source:HGNC Symbol;Acc:HGNC:29077]	protein_coding	20.7308	20.1649	19.3492
ENSG00000101210	EEF1A2	20	-	63488013	63499315	eukaryotic translation elongation factor 1 alpha 2 [Source:HGNC Symbol;Acc:HGNC:3192]	protein_coding	167.991	154.054	153.007	131.913	136.906	134.295	125.671	134.771	135.057	1.17844	0.00100121	0.104169	ENSG00000062716	VMP1	33.4194	31.2976	39.4507	0.807145	0.000872613	0.089479	17	+	59707192	59842255	vacuole membrane protein 1 [Source:HGNC Symbol;Acc:HGNC:29559]	protein_coding	32.469	23.9401	27.6636
ENSG00000117691	NENF	1	+	212432887	212446379	neudesin neurotrophic factor [Source:HGNC Symbol;Acc:HGNC:30384]	protein_coding	86.4358	85.9081	84.3071	73.3736	71.0916	70.0804	74.9563	80.706	73.7788	1.19623	0.0010024	0.104169	ENSG00000145439	CBR4	11.3287	11.0883	11.4228	0.781798	0.000873542	0.089479	4	-	168863770	169010275	carbonyl reductase 4 [Source:HGNC Symbol;Acc:HGNC:25891]	protein_coding	8.94048	8.09552	9.41334
ENSG00000132780	NASP	1	+	45583846	45618904	nuclear autoantigenic sperm protein [Source:HGNC Symbol;Acc:HGNC:7644]	protein_coding	70.7938	79.028	77.2415	80.8084	75.4635	93.2008	75.9482	71.293	81.8125	0.910184	0.00100242	0.104169	ENSG00000143537	ADAM15	40.0149	38.2199	45.7582	1.11549	0.00088487	0.089479	1	+	155050566	155062775	ADAM metallopeptidase domain 15 [Source:HGNC Symbol;Acc:HGNC:193]	protein_coding	50.5706	47.4831	40.2632
ENSG00000213064	SFT2D2	1	+	168225938	168253025	SFT2 domain containing 2 [Source:HGNC Symbol;Acc:HGNC:25140]	protein_coding	10.5288	11.2759	10.3451	9.38764	8.99341	8.88856	#N/A	#N/A	#N/A	1.17876	0.00100646	0.104169	ENSG00000069329	VPS35	26.859	24.4684	23.8754	0.970526	0.000889358	0.089479	16	-	46656132	46689518	VPS35, retromer complex component [Source:HGNC Symbol;Acc:HGNC:13487]	protein_coding	27.014	17.0164	28.955
ENSG00000099797	TECR	19	+	14517085	14565980	trans-2,3-enoyl-CoA reductase [Source:HGNC Symbol;Acc:HGNC:4551]	protein_coding	56.9754	57.0073	53.6849	44.7774	49.3565	41.9782	48.6597	45.4895	44.626	1.23178	0.00107086	0.106114	ENSG00000124788	ATXN1	6.61311	6.66948	5.7559	1.10895	0.000909747	0.089479	6	-	16299112	16761491	ataxin 1 [Source:HGNC Symbol;Acc:HGNC:10548]	protein_coding	6.76367	6.9232	7.42919
ENSG00000164209	SLC25A46	5	+	110738136	110765161	solute carrier family 25 member 46 [Source:HGNC Symbol;Acc:HGNC:25198]	protein_coding	12.2653	8.95235	9.55266	13.5568	13.8781	13.8131	14.301	13.9332	12.9532	0.746168	0.00108934	0.106114	ENSG00000196363	WDR5	27.7484	27.554	27.8207	1.27132	0.000910801	0.089479	9	+	134135365	134159968	WD repeat domain 5 [Source:HGNC Symbol;Acc:HGNC:12757]	protein_coding	35.0399	35.8065	34.8381
ENSG00000162402	USP24	1	-	55066359	55215113	ubiquitin specific peptidase 24 [Source:HGNC Symbol;Acc:HGNC:12623]	protein_coding	20.874	21.4861	22.6119	27.8644	25.6199	27.5554	22.2396	21.3479	21.298	0.801804	0.00110443	0.106114	ENSG00000131711	MAP1B	14.0752	14.0454	14.3768	0.823025	0.000921543	0.089479	5	+	72107234	72209570	microtubule associated protein 1B [Source:HGNC Symbol;Acc:HGNC:6836]	protein_coding	12.0785	11.5246	11.368
ENSG00000121900	TMEM54	1	-	32894594	32901438	transmembrane protein 54 [Source:HGNC Symbol;Acc:HGNC:24143]	protein_coding	40.434	37.8104	33.0596	24.1049	27.1006	24.1142	29.0186	43.075	37.1525	1.47756	0.00110944	0.106114	ENSG00000228727	SAPCD1	3.39751	2.95236	1.97444	2.18496	0.000924973	0.089479	6	+	31762799	31764851	suppressor APC domain containing 1 [Source:HGNC Symbol;Acc:HGNC:13938]	protein_coding	5.78537	6.73796	5.70052
ENSG00000179134	SAMD4B	19	+	39342396	39385710	sterile alpha motif domain containing 4B [Source:HGNC Symbol;Acc:HGNC:25492]	protein_coding	59.1925	51.7219	59.2349	46.6695	54.8797	33.4887	34.5232	31.5479	27.2451	1.25995	0.00112109	0.106114	ENSG00000118193	KIF14	12.094	11.3614	11.2814	0.831878	0.000961364	0.0905398	1	-	200551497	200620734	kinesin family member 14 [Source:HGNC Symbol;Acc:HGNC:19181]	protein_coding	8.91231	9.61981	10.3596
ENSG00000144659	SLC25A38	3	+	39383348	39397351	solute carrier family 25 member 38 [Source:HGNC Symbol;Acc:HGNC:26054]	protein_coding	14.7513	15.0997	16.2018	21.2834	19.3767	20.8369	#N/A	#N/A	#N/A	0.748985	0.00112927	0.106114	ENSG00000137409	MTCH1	74.6387	74.6703	78.9196	1.32611	0.000974024	0.0905398	6	-	36968141	36986298	mitochondrial carrier 1 [Source:HGNC Symbol;Acc:HGNC:17586]	protein_coding	106.113	102.541	94.0124
ENSG00000171517	LPAR3	1	-	84811602	84893213	lysophosphatidic acid receptor 3 [Source:HGNC Symbol;Acc:HGNC:14298]	protein_coding	7.3468	7.58343	8.73445	12.1181	11.7239	12.0611	#N/A	#N/A	#N/A	0.659411	0.0011297	0.106114	ENSG00000136146	MED4	31.2138	32.6377	30.8091	0.857162	0.000975267	0.0905398	13	-	48053323	48095131	mediator complex subunit 4 [Source:HGNC Symbol;Acc:HGNC:17903]	protein_coding	24.8813	27.2035	29.0504
ENSG00000165105	RASEF	9	-	82979585	83063177	RAS and EF-hand domain containing [Source:HGNC Symbol;Acc:HGNC:26464]	protein_coding	5.73478	5.27375	6.03101	9.04976	9.36666	9.23568	8.40171	8.8485	8.24116	0.616627	0.00115197	0.106114	ENSG00000105854	PON2	11.6736	12.7319	11.3545	0.911401	0.000979203	0.0905398	7	-	95404863	95435329	paraoxonase 2 [Source:HGNC Symbol;Acc:HGNC:9205]	protein_coding	10.7578	9.01484	12.8164
ENSG00000140464	PML	15	+	73994673	74047812	promyelocytic leukemia [Source:HGNC Symbol;Acc:HGNC:9113]	protein_coding	13.9098	12.8118	9.69675	8.70968	9.52964	8.78608	7.34019	7.0296	9.00693	1.34717	0.00116762	0.106114	ENSG00000197045	GMFB	24.2722	23.4458	22.1678	0.886698	0.000985388	0.0905398	14	-	54474484	54489196	glia maturation factor beta [Source:HGNC Symbol;Acc:HGNC:4373]	protein_coding	19.6646	20.476	21.8236
ENSG00000122565	CBX3	7	+	26201162	26213356	chromobox 3 [Source:HGNC Symbol;Acc:HGNC:1553]	protein_coding	67.7482	76.8047	79.8554	89.023	83.5276	96.8052	79.4521	80.8926	87.0423	0.833148	0.00117931	0.106114	ENSG00000163655	GMPS	19.7422	16.8811	16.5143	1.2735	0.000998477	0.0905398	3	+	155870536	155944026	guanine monophosphate synthase [Source:HGNC Symbol;Acc:HGNC:4378]	protein_coding	20.6748	23.8943	23.11
ENSG00000265972	TXNIP	1	-	145992435	145996600	thioredoxin interacting protein [Source:HGNC Symbol;Acc:HGNC:16952]	protein_coding	150.261	156.278	141.787	15.7563	15.9656	11.7635	96.463	86.2608	79.117	10.3034	0.00118588	0.106114	ENSG00000181222	POLR2A	43.6065	42.8089	47.068	1.45654	0.00101768	0.0905398	17	+	7484366	7514616	RNA polymerase II subunit A [Source:HGNC Symbol;Acc:HGNC:9187]	protein_coding	70.7956	65.8251	57.8174
ENSG00000101773	RBBP8	18	+	22798261	23026488	RB binding protein 8, endonuclease [Source:HGNC Symbol;Acc:HGNC:9891]	protein_coding	18.6233	17.9898	18.578	24.6841	26.6891	26.0077	24.5543	26.6827	26.5366	0.71335	0.00118679	0.106114	ENSG00000150787	PTS	38.2613	36.2557	32.275	0.982523	0.00102545	0.0905398	11	+	112226365	112269955	6-pyruvoyltetrahydropterin synthase [Source:HGNC Symbol;Acc:HGNC:9689]	protein_coding	30.2054	35.4726	39.2471
ENSG00000003756	RBM5	3	+	50088908	50119021	RNA binding motif protein 5 [Source:HGNC Symbol;Acc:HGNC:9902]	protein_coding	135.127	107.629	113.265	99.928	91.606	94.0451	85.3687	100.185	73.4734	1.24664	0.0012073	0.106114	ENSG00000108001	EBF3	6.54444	7.11671	6.99935	0.942048	0.00102716	0.0905398	10	-	129835283	129963841	early B-cell factor 3 [Source:HGNC Symbol;Acc:HGNC:19087]	protein_coding	6.5758	6.08377	6.80187
ENSG00000106976	DNM1	9	+	128191655	128255248	dynamin 1 [Source:HGNC Symbol;Acc:HGNC:2972]	protein_coding	128.126	110.238	106.613	75.0194	78.6388	72.4491	82.3659	82.2501	71.6377	1.52565	0.00121277	0.106114	ENSG00000111752	PHC1	23.8454	21.6692	21.2024	1.31887	0.00103446	0.0905398	12	+	8913896	8941467	polyhomeotic homolog 1 [Source:HGNC Symbol;Acc:HGNC:3182]	protein_coding	32.6408	27.9945	27.3653
ENSG00000166135	HIF1AN	10	+	100529072	100559998	hypoxia inducible factor 1 alpha subunit inhibitor [Source:HGNC Symbol;Acc:HGNC:17113]	protein_coding	10.9237	10.9842	10.2268	8.71654	9.95705	9.17903	#N/A	#N/A	#N/A	1.15358	0.00123592	0.106114	ENSG00000153006	SREK1IP1	10.4817	9.59115	10.4732	0.867489	0.00105971	0.0907905	5	-	64718144	64768685	SREK1 interacting protein 1 [Source:HGNC Symbol;Acc:HGNC:26716]	protein_coding	8.24376	8.73295	9.51768
ENSG00000072954	TMEM38A	19	+	16661127	16690029	transmembrane protein 38A [Source:HGNC Symbol;Acc:HGNC:28462]	protein_coding	7.21129	7.11352	6.69304	4.78505	4.38985	5.02058	#N/A	#N/A	#N/A	1.47959	0.00128394	0.106114	ENSG00000162627	SNX7	19.6028	18.4921	17.7668	0.716867	0.0010637	0.0907905	1	+	98661701	98760500	sorting nexin 7 [Source:HGNC Symbol;Acc:HGNC:14971]	protein_coding	11.7021	13.8925	14.4423
ENSG00000104964	AES	19	-	3052910	3063107	amino-terminal enhancer of split [Source:HGNC Symbol;Acc:HGNC:307]	protein_coding	103.395	101.323	93.4969	69.0268	78.0553	71.9517	88.4714	91.9931	87.2819	1.36145	0.0012845	0.106114	ENSG00000162607	USP1	56.5067	55.2642	59.8882	0.754253	0.00107349	0.0907905	1	+	62436297	62451804	ubiquitin specific peptidase 1 [Source:HGNC Symbol;Acc:HGNC:12607]	protein_coding	39.9846	40.9968	48.4856
ENSG00000165512	ZNF22	10	+	45000475	45005326	zinc finger protein 22 [Source:HGNC Symbol;Acc:HGNC:13012]	protein_coding	9.47107	10.624	10.7482	16.6432	15.8037	17.556	18.9008	19.7181	18.1059	0.617059	0.00131674	0.106114	ENSG00000153201	RANBP2	17.4148	17.5754	16.8856	0.841212	0.00110958	0.0907905	2	+	108719481	108785811	RAN binding protein 2 [Source:HGNC Symbol;Acc:HGNC:9848]	protein_coding	13.7166	13.8304	16.0868
ENSG00000196792	STRN3	14	-	30893799	31026401	striatin 3 [Source:HGNC Symbol;Acc:HGNC:15720]	protein_coding	15.7293	11.7069	13.7328	17.9392	19.6054	17.6188	15.7844	20.4317	16.0274	0.746448	0.00131797	0.106114	ENSG00000204843	DCTN1	37.8915	45.3927	37.8426	1.39128	0.00110982	0.0907905	2	-	74361154	74392087	dynactin subunit 1 [Source:HGNC Symbol;Acc:HGNC:2711]	protein_coding	60.5371	59.937	48.0588
ENSG00000242110	AMACR	5	-	33986178	34008108	alpha-methylacyl-CoA racemase [Source:HGNC Symbol;Acc:HGNC:451]	protein_coding	2.83501	3.98128	2.68095	4.73952	3.77791	3.25539	#N/A	#N/A	#N/A	0.8072	0.00131853	0.106114	ENSG00000145833	DDX46	44.2084	40.8416	41.4761	1.06252	0.00112178	0.0907905	5	+	134758771	134855133	DEAD-box helicase 46 [Source:HGNC Symbol;Acc:HGNC:18681]	protein_coding	43.942	43.6587	46.8375
ENSG00000147649	MTDH	8	+	97644179	97728770	metadherin [Source:HGNC Symbol;Acc:HGNC:29608]	protein_coding	17.7288	17.9716	25.6209	24.9886	23.8464	24.5294	21.6529	21.568	22.5718	0.835913	0.00135229	0.106114	ENSG00000078304	PPP2R5C	60.5402	61.0605	57.7539	0.819148	0.0011281	0.0907905	14	+	101761798	101927989	protein phosphatase 2 regulatory subunit B'gamma [Source:HGNC Symbol;Acc:HGNC:9311]	protein_coding	39.4903	47.1312	60.291
ENSG00000160752	FDPS	1	+	155308748	155320666	farnesyl diphosphate synthase [Source:HGNC Symbol;Acc:HGNC:3631]	protein_coding	90.9215	92.0328	88.4298	69.5067	72.7951	71.429	78.8334	80.1191	81.5846	1.26971	0.00137313	0.106114	ENSG00000142534	RPS11	1294.23	1305.79	1347.31	1.11814	0.00113154	0.0907905	19	+	49496365	49499689	ribosomal protein S11 [Source:HGNC Symbol;Acc:HGNC:10384]	protein_coding	1558.84	1472.58	1382.25
ENSG00000180228	PRKRA	2	-	178431414	178451512	protein activator of interferon induced protein kinase EIF2AK2 [Source:HGNC Symbol;Acc:HGNC:9438]	protein_coding	23.3311	31.267	38.3088	27.1368	22.6667	27.9872	36.5897	26.8553	24.7157	1.19424	0.0013816	0.106114	ENSG00000169684	CHRNA5	17.4924	20.2607	13.4405	0.693082	0.0011428	0.0907905	15	+	78565520	78595269	cholinergic receptor nicotinic alpha 5 subunit [Source:HGNC Symbol;Acc:HGNC:1959]	protein_coding	8.50305	10.7253	16.2438
ENSG00000165886	UBTD1	10	+	97498868	97571209	ubiquitin domain containing 1 [Source:HGNC Symbol;Acc:HGNC:25683]	protein_coding	11.0333	9.62224	9.55792	6.29904	6.6598	6.16211	7.17278	9.2313	8.58502	1.57921	0.00138865	0.106114	ENSG00000198952	SMG5	63.4629	61.7537	63.0202	1.3862	0.00115123	0.0907905	1	-	156249224	156282825	SMG5, nonsense mediated mRNA decay factor [Source:HGNC Symbol;Acc:HGNC:24644]	protein_coding	93.2471	87.5486	80.1493
ENSG00000137492	THAP12	11	-	76349956	76380971	THAP domain containing 12 [Source:HGNC Symbol;Acc:HGNC:9440]	protein_coding	21.7555	22.9531	18.4931	22.4958	25.0843	21.7217	20.3466	18.6329	20.8785	0.912016	0.00141528	0.106114	ENSG00000110011	DNAJC4	12.6759	11.8528	15.238	1.08134	0.00115667	0.0907905	11	+	64230278	64234286	DnaJ heat shock protein family (Hsp40) member C4 [Source:HGNC Symbol;Acc:HGNC:5271]	protein_coding	15.3522	16.0542	11.5973
ENSG00000167642	SPINT2	19	+	38244035	38292614	serine peptidase inhibitor, Kunitz type 2 [Source:HGNC Symbol;Acc:HGNC:11247]	protein_coding	55.3941	49.5814	45.1631	40.2767	39.0676	38.8537	59.9512	44.6084	67.9309	1.27016	0.00141663	0.106114	ENSG00000116574	RHOU	13.573	13.1288	12.5931	0.614327	0.00115989	0.0907905	1	+	228735077	228746669	ras homolog family member U [Source:HGNC Symbol;Acc:HGNC:17794]	protein_coding	7.62588	8.28489	8.21756
ENSG00000163956	LRPAP1	4	-	3506376	3532559	LDL receptor related protein associated protein 1 [Source:HGNC Symbol;Acc:HGNC:6701]	protein_coding	19.0779	21.2243	22.1473	16.5816	15.5042	12.1717	14.2424	15.3296	14.2747	1.41077	0.00143978	0.106114	ENSG00000169100	SLC25A6	166.917	181.729	188.449	1.24165	0.00116575	0.0907905	X	-	1386152	1392724	solute carrier family 25 member 6 [Source:HGNC Symbol;Acc:HGNC:10992]	protein_coding	235.238	221.768	209.884
ENSG00000059588	TARBP1	1	-	234391313	234479103	TAR (HIV-1) RNA binding protein 1 [Source:HGNC Symbol;Acc:HGNC:11568]	protein_coding	21.806	21.9529	23.5989	29.667	32.1992	28.3678	25.9833	25.7199	25.8797	0.746563	0.00144475	0.106114	ENSG00000177600	RPLP2	469.499	475.554	479.607	1.16189	0.00118019	0.0911421	11	+	809647	812880	ribosomal protein lateral stalk subunit P2 [Source:HGNC Symbol;Acc:HGNC:10377]	protein_coding	570.543	552.875	531.878
ENSG00000089048	ESF1	20	-	13714322	13784886	ESF1 nucleolar pre-rRNA processing protein homolog [Source:HGNC Symbol;Acc:HGNC:15898]	protein_coding	9.96084	10.3573	11.3928	13.7652	13.358	14.2189	13.2745	13.8614	14.3924	0.767206	0.00144563	0.106114	ENSG00000186130	ZBTB6	12.8336	11.0954	11.3803	0.545324	0.0011926	0.0913332	9	-	122908056	122913330	zinc finger and BTB domain containing 6 [Source:HGNC Symbol;Acc:HGNC:16764]	protein_coding	5.89907	6.30092	7.04137
ENSG00000161904	LEMD2	6	-	33771202	33789136	LEM domain containing 2 [Source:HGNC Symbol;Acc:HGNC:21244]	protein_coding	25.7834	21.1959	21.0876	17.6635	18.3173	14.2719	20.8703	23.1109	19.373	1.35428	0.00145224	0.106114	ENSG00000176148	TCP11L1	16.4289	15.6775	15.5095	0.896041	0.0012065	0.091634	11	+	33039417	33105943	t-complex 11 like 1 [Source:HGNC Symbol;Acc:HGNC:25655]	protein_coding	13.6076	14.241	14.8141
ENSG00000164683	HEY1	8	-	79764010	79767863	hes related family bHLH transcription factor with YRPW motif 1 [Source:HGNC Symbol;Acc:HGNC:4880]	protein_coding	39.2926	41.7858	40.0433	98.9483	102.525	119.111	46.4394	42.2841	45.6351	0.377874	0.0014558	0.106114	ENSG00000108840	HDAC5	15.4966	17.1819	20.3294	1.17659	0.00126023	0.093573	17	-	44076746	44123702	histone deacetylase 5 [Source:HGNC Symbol;Acc:HGNC:14068]	protein_coding	21.9076	22.2891	18.1774
ENSG00000102882	MAPK3	16	-	30114105	30123506	mitogen-activated protein kinase 3 [Source:HGNC Symbol;Acc:HGNC:6877]	protein_coding	96.1485	94.1647	91.5421	80.7793	77.6291	77.8934	84.1832	96.099	87.7427	1.19275	0.00146276	0.106114	ENSG00000165458	INPPL1	50.5576	54.9229	52.8417	1.30764	0.00126171	0.093573	11	+	72223701	72239105	inositol polyphosphate phosphatase like 1 [Source:HGNC Symbol;Acc:HGNC:6080]	protein_coding	78.9178	66.3569	61.7633
ENSG00000138182	KIF20B	10	+	89701610	89774939	kinesin family member 20B [Source:HGNC Symbol;Acc:HGNC:7212]	protein_coding	9.10043	10.6919	10.0628	12.0807	11.6015	13.0054	14.0479	13.369	13.7463	0.813918	0.00148876	0.106114	ENSG00000120256	LRP11	24.6411	23.516	24.7163	0.677584	0.0012986	0.093573	6	-	149818798	149864026	LDL receptor related protein 11 [Source:HGNC Symbol;Acc:HGNC:16936]	protein_coding	18.1598	15.7994	15.409
ENSG00000122008	POLK	5	+	75511756	75601144	DNA polymerase kappa [Source:HGNC Symbol;Acc:HGNC:9183]	protein_coding	10.6464	10.6185	11.389	12.444	12.7984	12.8564	11.6356	13.5327	11.3358	0.857197	0.00149883	0.106114	ENSG00000187772	LIN28B	19.0655	17.4515	17.4641	0.835954	0.00130721	0.093573	6	+	104936616	105083332	lin-28 homolog B [Source:HGNC Symbol;Acc:HGNC:32207]	protein_coding	13.7471	15.0141	16.3596
ENSG00000083750	RRAGB	X	+	55717739	55758774	Ras related GTP binding B [Source:HGNC Symbol;Acc:HGNC:19901]	protein_coding	3.83609	4.14497	5.54893	6.54246	5.72095	7.47256	#N/A	#N/A	#N/A	0.686027	0.00149894	0.106114	ENSG00000153044	CENPH	37.1805	37.0188	34.3698	0.771377	0.00132122	0.093573	5	+	69189548	69210357	centromere protein H [Source:HGNC Symbol;Acc:HGNC:17268]	protein_coding	28.6923	25.1584	29.8902
ENSG00000137076	TLN1	9	-	35696948	35732395	talin 1 [Source:HGNC Symbol;Acc:HGNC:11845]	protein_coding	32.1471	31.9651	26.3031	29.5556	30.6966	24.6629	24.5098	26.5922	22.0906	1.06475	0.00150836	0.106114	ENSG00000068400	GRIPAP1	22.3069	24.9762	24.4693	1.282	0.00132397	0.093573	X	-	48973720	49002264	GRIP1 associated protein 1 [Source:HGNC Symbol;Acc:HGNC:18706]	protein_coding	30.9615	33.6394	27.3943
ENSG00000100092	SH3BP1	22	+	37634654	37666932	SH3 domain binding protein 1 [Source:HGNC Symbol;Acc:HGNC:10824]	protein_coding	53.6582	50.6624	50.46	17.3083	16.2161	15.681	16.1733	15.5895	14.9298	3.14429	0.00153762	0.106114	ENSG00000182195	LDOC1	20.2369	19.2898	19.5185	1.2219	0.00132757	0.093573	X	-	141175745	141177125	LDOC1, regulator of NFKB signaling [Source:HGNC Symbol;Acc:HGNC:6548]	protein_coding	25.3127	24.1162	22.7248
ENSG00000106266	SNX8	7	-	2251770	2354318	sorting nexin 8 [Source:HGNC Symbol;Acc:HGNC:14972]	protein_coding	9.29245	7.72355	6.443	4.31841	4.38318	4.65425	#N/A	#N/A	#N/A	1.75476	0.00154014	0.106114	ENSG00000140450	ARRDC4	40.4306	39.96	38.5387	0.910114	0.00132776	0.093573	15	+	97960698	97973838	arrestin domain containing 4 [Source:HGNC Symbol;Acc:HGNC:28087]	protein_coding	34.5338	35.6053	38.0974
ENSG00000183856	IQGAP3	1	-	156525405	156572604	IQ motif containing GTPase activating protein 3 [Source:HGNC Symbol;Acc:HGNC:20669]	protein_coding	53.8622	52.7156	45.3643	33.9522	34.5343	35.2569	37.19	39.797	40.2055	1.46446	0.00155513	0.106114	ENSG00000135108	FBXO21	25.9872	23.2235	16.9016	0.837966	0.0013318	0.093573	12	-	117141988	117190531	F-box protein 21 [Source:HGNC Symbol;Acc:HGNC:13592]	protein_coding	16.0899	18.7991	20.506
ENSG00000138031	ADCY3	2	-	24819169	24919839	adenylate cyclase 3 [Source:HGNC Symbol;Acc:HGNC:234]	protein_coding	36.7174	30.1649	31.374	24.7317	29.7804	26.8056	29.0592	30.1968	29.2941	1.20822	0.00155944	0.106114	ENSG00000161133	USP41	1.89349	2.41209	2.67597	1.60555	0.00133385	0.093573	22	-	20350578	20390758	ubiquitin specific peptidase 41 [Source:HGNC Symbol;Acc:HGNC:20070]	protein_coding	4.64656	3.95184	2.62897
ENSG00000165119	HNRNPK	9	-	83968083	83980616	heterogeneous nuclear ribonucleoprotein K [Source:HGNC Symbol;Acc:HGNC:5044]	protein_coding	273.95	290.927	290.652	361.143	340.201	348.153	260.927	330.49	302.836	0.815185	0.0015601	0.106114	ENSG00000119688	ABCD4	35.0396	34.8307	33.311	1.56138	0.00134548	0.0936737	14	-	74285423	74303056	ATP binding cassette subfamily D member 4 [Source:HGNC Symbol;Acc:HGNC:68]	protein_coding	56.4875	52.3342	52.3003
ENSG00000228288	PCAT6	1	+	202810954	202812156	prostate cancer associated transcript 6 (non-protein coding) [Source:HGNC Symbol;Acc:HGNC:43714]	antisense_RNA	9.5603	11.4705	8.95794	7.8714	9.64086	8.65249	7.19111	8.299	6.52503	1.14598	0.00156183	0.106114	ENSG00000118508	RAB32	23.8639	23.4728	24.0268	0.746728	0.0014039	0.0970061	6	+	146543693	146554965	RAB32, member RAS oncogene family [Source:HGNC Symbol;Acc:HGNC:9772]	protein_coding	18.1287	17.6593	17.4935
ENSG00000214063	TSPAN4	11	+	842808	867116	tetraspanin 4 [Source:HGNC Symbol;Acc:HGNC:11859]	protein_coding	23.6672	24.4816	20.637	16.9891	19.6181	16.7422	20.5278	23.1512	25.596	1.28918	0.00156628	0.106114	ENSG00000243667	WDR92	7.15532	6.00619	6.5028	0.779425	0.00143333	0.0983005	2	-	68122936	68157560	WD repeat domain 92 [Source:HGNC Symbol;Acc:HGNC:25176]	protein_coding	5.6244	5.49454	4.2013
ENSG00000253123	AC091182.1	8	-	37326575	37331984		processed_transcript	9.15463	10.0407	7.70821	15.2212	16.0381	14.7675	11.4972	10.8682	13.5697	0.58479	0.00157727	0.106114	ENSG00000198162	MAN1A2	19.738	18.4541	17.1299	0.641579	0.00145583	0.0983987	1	+	117367449	117528872	mannosidase alpha class 1A member 2 [Source:HGNC Symbol;Acc:HGNC:6822]	protein_coding	9.32807	10.3065	15.8481
ENSG00000101337	TM9SF4	20	+	32109506	32167258	transmembrane 9 superfamily member 4 [Source:HGNC Symbol;Acc:HGNC:30797]	protein_coding	25.4925	21.7328	18.1593	16.5216	19.2575	18.982	16.5737	15.7861	19.4761	1.19389	0.00157973	0.106114	ENSG00000145386	CCNA2	49.8201	47.7517	46.1445	0.90002	0.00145617	0.0983987	4	-	121816444	121823933	cyclin A2 [Source:HGNC Symbol;Acc:HGNC:1578]	protein_coding	40.8628	42.1342	46.3476
ENSG00000013810	TACC3	4	+	1721490	1745176	transforming acidic coiled-coil containing protein 3 [Source:HGNC Symbol;Acc:HGNC:11524]	protein_coding	90.1936	82.6575	75.3582	54.888	53.3718	51.7783	63.0389	61.9802	61.1582	1.55084	0.0015845	0.106114	ENSG00000065613	SLK	18.3092	19.0683	17.3205	0.841346	0.00147309	0.0988154	10	+	103967201	104029233	STE20 like kinase [Source:HGNC Symbol;Acc:HGNC:11088]	protein_coding	15.611	14.3204	16.0838
ENSG00000131711	MAP1B	5	+	72107234	72209570	microtubule associated protein 1B [Source:HGNC Symbol;Acc:HGNC:6836]	protein_coding	12.0785	11.5246	11.368	15.6263	16.5478	15.9892	14.0752	14.0454	14.3768	0.726265	0.00159918	0.106114	ENSG00000147251	DOCK11	9.3949	8.88686	9.1865	0.761286	0.00149415	0.0994871	X	+	118495898	118686163	dedicator of cytokinesis 11 [Source:HGNC Symbol;Acc:HGNC:23483]	protein_coding	6.8934	6.98041	7.03022
ENSG00000109854	HTATIP2	11	+	20363685	20383783	HIV-1 Tat interactive protein 2 [Source:HGNC Symbol;Acc:HGNC:16637]	protein_coding	29.0859	28.5694	30.6228	35.4714	38.4018	35.1537	40.9395	39.8952	38.3366	0.809743	0.00159944	0.106114	ENSG00000141098	GFOD2	9.40564	9.01536	9.54334	1.40682	0.0015105	0.0994871	16	-	67674531	67719421	glucose-fructose oxidoreductase domain containing 2 [Source:HGNC Symbol;Acc:HGNC:28159]	protein_coding	13.1168	12.5367	13.6994
ENSG00000108813	DLX4	17	+	49968970	49974959	distal-less homeobox 4 [Source:HGNC Symbol;Acc:HGNC:2917]	protein_coding	11.7341	8.99277	7.72115	8.90042	9.37849	7.32438	11.4346	10.841	11.7828	1.11098	0.00160352	0.106114	ENSG00000152778	IFIT5	5.74249	5.70247	5.20848	0.504569	0.00151558	0.0994871	10	+	89414586	89421001	interferon induced protein with tetratricopeptide repeats 5 [Source:HGNC Symbol;Acc:HGNC:13328]	protein_coding	2.76485	2.72535	2.89775
ENSG00000172037	LAMB2	3	-	49121114	49133118	laminin subunit beta 2 [Source:HGNC Symbol;Acc:HGNC:6487]	protein_coding	59.2087	61.6988	49.8612	42.4397	40.6466	45.8717	50.4021	52.7083	49.7263	1.32414	0.00160786	0.106114	ENSG00000150753	CCT5	254.964	223.493	226.982	0.964214	0.00156031	0.100198	5	+	10249921	10266412	chaperonin containing TCP1 subunit 5 [Source:HGNC Symbol;Acc:HGNC:1618]	protein_coding	227.195	215.298	237.7
ENSG00000086827	ZW10	11	-	113733187	113773811	zw10 kinetochore protein [Source:HGNC Symbol;Acc:HGNC:13194]	protein_coding	10.0993	11.2299	11.7902	16.4223	14.7826	16.6117	13.8421	12.91	13.133	0.692827	0.0016094	0.106114	ENSG00000004779	NDUFAB1	99.5509	102.158	98.5047	0.892097	0.00156917	0.100198	16	-	23581002	23596356	NADH:ubiquinone oxidoreductase subunit AB1 [Source:HGNC Symbol;Acc:HGNC:7694]	protein_coding	87.6577	86.8099	93.3488
ENSG00000112249	ASCC3	6	-	100508194	100881372	activating signal cointegrator 1 complex subunit 3 [Source:HGNC Symbol;Acc:HGNC:18697]	protein_coding	9.97861	9.632	8.79482	14.9954	13.0392	13.664	11.224	11.41	11.6378	0.681437	0.00161763	0.106114	ENSG00000031691	CENPQ	16.8308	15.7082	16.2747	0.658378	0.00157587	0.100198	6	+	49463378	49493107	centromere protein Q [Source:HGNC Symbol;Acc:HGNC:21347]	protein_coding	9.93382	10.5606	11.6332
ENSG00000171097	KYAT1	9	-	128832942	128882494	kynurenine aminotransferase 1 [Source:HGNC Symbol;Acc:HGNC:1564]	protein_coding	45.3127	41.165	36.2118	22.9911	21.9946	27.0611	21.8916	22.2692	23.9448	1.70262	0.00163987	0.106161	ENSG00000183856	IQGAP3	37.19	39.797	40.2055	1.29644	0.00157918	0.100198	1	-	156525405	156572604	IQ motif containing GTPase activating protein 3 [Source:HGNC Symbol;Acc:HGNC:20669]	protein_coding	53.8622	52.7156	45.3643
ENSG00000013503	POLR3B	12	+	106357658	106510198	RNA polymerase III subunit B [Source:HGNC Symbol;Acc:HGNC:30348]	protein_coding	3.54468	3.41764	3.67013	5.83788	6.24168	5.93047	#N/A	#N/A	#N/A	0.591044	0.00165228	0.106161	ENSG00000112210	RAB23	6.30684	6.81827	5.46364	0.625412	0.00158191	0.100198	6	-	57186992	57222314	RAB23, member RAS oncogene family [Source:HGNC Symbol;Acc:HGNC:14263]	protein_coding	3.56019	3.68683	4.36737
ENSG00000163602	RYBP	3	-	72371825	72446621	RING1 and YY1 binding protein [Source:HGNC Symbol;Acc:HGNC:10480]	protein_coding	7.78463	8.55424	8.9555	15.6634	13.125	14.4261	10.7698	10.1815	10.9013	0.585609	0.00166031	0.106161	ENSG00000185129	PURA	13.3414	14.4544	14.9039	0.752735	0.00159638	0.100198	5	+	140107777	140125619	purine rich element binding protein A [Source:HGNC Symbol;Acc:HGNC:9701]	protein_coding	9.80014	10.6361	11.6979
ENSG00000115839	RAB3GAP1	2	+	135052265	135176394	RAB3 GTPase activating protein catalytic subunit 1 [Source:HGNC Symbol;Acc:HGNC:17063]	protein_coding	16.082	17.0543	18.5223	24.0641	21.5893	21.6723	21.1645	19.7061	20.9554	0.767398	0.00166665	0.106161	ENSG00000153989	NUS1	25.3954	24.1812	22.9313	0.861068	0.00162061	0.100198	6	+	117675502	117710640	NUS1 dehydrodolichyl diphosphate synthase subunit [Source:HGNC Symbol;Acc:HGNC:21042]	protein_coding	19.5534	20.1441	22.7326
ENSG00000152795	HNRNPDL	4	-	82422564	82430408	heterogeneous nuclear ribonucleoprotein D like [Source:HGNC Symbol;Acc:HGNC:5037]	protein_coding	120.342	127.76	138.305	199.125	189.227	216.812	147.147	139.936	132.195	0.638534	0.00168407	0.106161	ENSG00000116266	STXBP3	23.6036	24.7878	24.0003	0.742117	0.0016239	0.100198	1	+	108746674	108809526	syntaxin binding protein 3 [Source:HGNC Symbol;Acc:HGNC:11446]	protein_coding	17.4436	17.3324	18.9394
ENSG00000173473	SMARCC1	3	-	47585272	47782106	SWI/SNF related, matrix associated, actin dependent regulator of chromatin subfamily c member 1 [Source:HGNC Symbol;Acc:HGNC:11104]	protein_coding	53.0722	53.7058	52.6434	67.0895	62.4132	65.3154	52.4629	53.2132	50.0567	0.818337	0.00168672	0.106161	ENSG00000014824	SLC30A9	19.9144	18.2338	19.6846	0.624823	0.00162454	0.100198	4	+	41990472	42090457	solute carrier family 30 member 9 [Source:HGNC Symbol;Acc:HGNC:1329]	protein_coding	12.066	11.4343	12.6237
ENSG00000131462	TUBG1	17	+	42609676	42615234	tubulin gamma 1 [Source:HGNC Symbol;Acc:HGNC:12417]	protein_coding	133.952	132.537	116.156	93.1802	100.942	99.0825	96.4159	93.8324	96.0249	1.30501	0.00176174	0.109042	ENSG00000134590	RTL8C	54.2113	55.4883	61.3342	1.1422	0.00164085	0.100529	X	+	135032366	135033546	retrotransposon Gag like 8C [Source:HGNC Symbol;Acc:HGNC:2569]	protein_coding	68.081	66.2589	61.0186
ENSG00000133706	LARS	5	-	146113038	146182660	leucyl-tRNA synthetase [Source:HGNC Symbol;Acc:HGNC:6512]	protein_coding	51.3944	53.638	56.2969	68.7278	57.2154	58.343	67.0301	54.8421	53.9588	0.875448	0.00176305	0.109042	ENSG00000094631	HDAC6	29.6764	31.6533	21.1726	1.31757	0.00165993	0.101025	X	+	48801377	48824982	histone deacetylase 6 [Source:HGNC Symbol;Acc:HGNC:14064]	protein_coding	38.5553	34.9204	35.2364
ENSG00000167004	PDIA3	15	+	43746392	43773279	protein disulfide isomerase family A member 3 [Source:HGNC Symbol;Acc:HGNC:4606]	protein_coding	67.4576	64.7141	68.8498	61.1566	57.7809	58.7203	64.8778	63.7763	62.5872	1.13149	0.00177442	0.109042	ENSG00000160551	TAOK1	21.91	19.6013	21.8224	0.78468	0.00173489	0.102656	17	+	29390464	29551904	TAO kinase 1 [Source:HGNC Symbol;Acc:HGNC:29259]	protein_coding	15.2942	17.5354	16.8606
ENSG00000139496	NUP58	13	+	25301524	25349800	nucleoporin 58 [Source:HGNC Symbol;Acc:HGNC:20261]	protein_coding	27.0284	28.3364	29.9198	31.8036	32.2088	37.0551	26.3482	28.6378	23.7739	0.843884	0.00179652	0.109042	ENSG00000156273	BACH1	13.8613	11.4036	10.4587	0.900656	0.00173489	0.102656	21	+	29194071	29630751	BTB domain and CNC homolog 1 [Source:HGNC Symbol;Acc:HGNC:935]	protein_coding	10.1883	10.0626	11.9208
ENSG00000198720	ANKRD13B	17	+	29589769	29614761	ankyrin repeat domain 13B [Source:HGNC Symbol;Acc:HGNC:26363]	protein_coding	21.1825	22.6999	21.3274	16.1685	19.0015	16.0322	17.8027	13.3701	11.6729	1.27341	0.00181182	0.109042	ENSG00000116984	MTR	21.7474	21.5156	21.2581	1.02836	0.00174224	0.102656	1	+	236795281	236903981	5-methyltetrahydrofolate-homocysteine methyltransferase [Source:HGNC Symbol;Acc:HGNC:7468]	protein_coding	21.4328	21.9524	22.9666
ENSG00000128602	SMO	7	+	129188872	129213545	smoothened, frizzled class receptor [Source:HGNC Symbol;Acc:HGNC:11119]	protein_coding	22.3535	19.9883	20.1621	15.4747	15.4644	14.7935	#N/A	#N/A	#N/A	1.36648	0.00181285	0.109042	ENSG00000067704	IARS2	75.3588	75.8509	73.0242	0.825934	0.00176203	0.102656	1	+	220094102	220148041	isoleucyl-tRNA synthetase 2, mitochondrial [Source:HGNC Symbol;Acc:HGNC:29685]	protein_coding	59.3698	61.8322	63.9951
ENSG00000162607	USP1	1	+	62436297	62451804	ubiquitin specific peptidase 1 [Source:HGNC Symbol;Acc:HGNC:12607]	protein_coding	39.9846	40.9968	48.4856	59.7396	60.2391	60.8993	56.5067	55.2642	59.8882	0.715817	0.00181443	0.109042	ENSG00000179195	ZNF664	80.3848	66.2765	81.6723	0.919865	0.00176294	0.102656	12	+	123971845	124015439	zinc finger protein 664 [Source:HGNC Symbol;Acc:HGNC:25406]	protein_coding	68.9484	65.0941	75.9912
ENSG00000197594	ENPP1	6	+	131808016	131895155	ectonucleotide pyrophosphatase/phosphodiesterase 1 [Source:HGNC Symbol;Acc:HGNC:3356]	protein_coding	10.5204	8.22485	9.4644	14.4189	10.654	14.1648	13.254	10.4434	12.6322	0.719157	0.0018449	0.109292	ENSG00000182628	SKA2	46.6447	45.3813	40.2246	0.775755	0.00177503	0.102656	17	-	59109951	59155269	spindle and kinetochore associated complex subunit 2 [Source:HGNC Symbol;Acc:HGNC:28006]	protein_coding	32.2959	33.6578	36.6337
ENSG00000146281	PM20D2	6	+	89146050	89165565	peptidase M20 domain containing 2 [Source:HGNC Symbol;Acc:HGNC:21408]	protein_coding	7.10164	6.94598	8.28078	14.0677	12.629	13.4545	11.4738	11.813	11.3116	0.556439	0.00184886	0.109292	ENSG00000168078	PBK	34.6489	39.4457	33.1769	0.693016	0.00177591	0.102656	8	-	27809620	27838095	PDZ binding kinase [Source:HGNC Symbol;Acc:HGNC:18282]	protein_coding	23.1271	24.2176	26.987
ENSG00000241360	PDXP	22	+	37658727	37666934	pyridoxal phosphatase [Source:HGNC Symbol;Acc:HGNC:30259]	protein_coding	7.14963	6.35101	7.80938	44.9081	42.4477	39.8333	43.6293	45.633	44.9627	0.167742	0.00186039	0.109292	ENSG00000119900	OGFRL1	7.43134	7.13713	6.37648	0.81263	0.00177923	0.102656	6	+	71288803	71308950	opioid growth factor receptor like 1 [Source:HGNC Symbol;Acc:HGNC:21378]	protein_coding	4.96255	5.27899	6.77334
ENSG00000169375	SIN3A	15	-	75369379	75455842	SIN3 transcription regulator family member A [Source:HGNC Symbol;Acc:HGNC:19353]	protein_coding	19.8313	21.3252	23.9978	27.0711	25.2678	26.4175	16.2977	22.3683	16.6365	0.827355	0.00186614	0.109292	ENSG00000197056	ZMYM1	18.5586	17.4563	15.4401	0.825174	0.00179393	0.102656	1	+	35059786	35115859	zinc finger MYM-type containing 1 [Source:HGNC Symbol;Acc:HGNC:26253]	protein_coding	13.374	13.3184	15.7617
ENSG00000143155	TIPRL	1	+	168178933	168202114	TOR signaling pathway regulator [Source:HGNC Symbol;Acc:HGNC:30231]	protein_coding	46.7357	49.3462	52.9662	53.5455	49.2144	53.5968	58.2152	52.7372	52.8488	0.953266	0.00187988	0.109292	ENSG00000125304	TM9SF2	44.0528	43.5965	42.7476	0.726659	0.00180195	0.102656	13	+	99501417	99564006	transmembrane 9 superfamily member 2 [Source:HGNC Symbol;Acc:HGNC:11865]	protein_coding	29.8167	31.7438	33.1854
ENSG00000108828	VAT1	17	-	43014605	43025123	vesicle amine transport 1 [Source:HGNC Symbol;Acc:HGNC:16919]	protein_coding	139.598	135.509	123.626	95.435	99.5981	89.4616	97.8803	101.699	102.003	1.40151	0.00189915	0.109292	ENSG00000268350	FAM156A	7.42717	8.06622	9.02395	1.50379	0.0018096	0.102656	X	-	52926402	52995472	family with sequence similarity 156 member A [Source:HGNC Symbol;Acc:HGNC:30114]	protein_coding	12.0492	11.7879	13.047
ENSG00000237649	KIFC1	6	+	33391536	33409924	kinesin family member C1 [Source:HGNC Symbol;Acc:HGNC:6389]	protein_coding	56.5121	54.0285	50.9561	39.4735	37.1688	40.9915	44.381	45.0473	42.8637	1.37278	0.0019192	0.109292	ENSG00000171763	SPATA5L1	7.53972	8.44535	7.48067	0.668431	0.00185993	0.104864	15	+	45402331	45421419	spermatogenesis associated 5 like 1 [Source:HGNC Symbol;Acc:HGNC:28762]	protein_coding	5.23065	5.00618	5.43844
ENSG00000119138	KLF9	9	-	70384597	70414624	Kruppel like factor 9 [Source:HGNC Symbol;Acc:HGNC:1123]	protein_coding	13.4478	13.8862	13.8168	24.5028	23.6531	26.4592	#N/A	#N/A	#N/A	0.551688	0.00192246	0.109292	ENSG00000108010	GLRX3	65.6909	72.0604	70.4017	0.916138	0.0019002	0.10648	10	+	130136399	130184521	glutaredoxin 3 [Source:HGNC Symbol;Acc:HGNC:15987]	protein_coding	52.4776	72.7735	65.4433
ENSG00000236269	ENO1-IT1	1	-	8875788	8878007	ENO1 intronic transcript 1 [Source:HGNC Symbol;Acc:HGNC:41331]	sense_intronic	0.467412	0.735061	0.686145	3.46224	3.42995	3.14864	#N/A	#N/A	#N/A	0.190512	0.0019242	0.109292	ENSG00000204520	MICA	13.1445	12.282	13.7209	1.22518	0.00191883	0.106873	6	+	31399784	31415315	MHC class I polypeptide-related sequence A [Source:HGNC Symbol;Acc:HGNC:7090]	protein_coding	15.2597	17.0707	15.6391
ENSG00000013364	MVP	16	+	29820394	29848039	major vault protein [Source:HGNC Symbol;Acc:HGNC:7531]	protein_coding	11.7825	10.5451	8.11164	6.30419	6.16752	7.04327	11.7291	10.4917	9.31045	1.55893	0.00194158	0.109611	ENSG00000133704	IPO8	23.2643	23.3017	22.6997	0.851721	0.00195976	0.107767	12	-	30628988	30695986	importin 8 [Source:HGNC Symbol;Acc:HGNC:9853]	protein_coding	18.3208	20.7474	19.9224
ENSG00000225828	FAM229A	1	-	32361270	32364278	family with sequence similarity 229 member A [Source:HGNC Symbol;Acc:HGNC:44652]	protein_coding	31.334	30.8561	32.2925	18.1408	17.6465	15.6118	22.8397	23.87	23.4418	1.83773	0.00195597	0.109758	ENSG00000091542	ALKBH5	60.6767	60.292	59.8326	1.24864	0.00196947	0.107767	17	+	18183078	18209954	alkB homolog 5, RNA demethylase [Source:HGNC Symbol;Acc:HGNC:25996]	protein_coding	74.1933	75.1052	76.4654
ENSG00000105053	VRK3	19	-	49976467	50025946	vaccinia related kinase 3 [Source:HGNC Symbol;Acc:HGNC:18996]	protein_coding	19.2538	17.1389	17.1578	15.1934	16.1664	15.2692	17.9516	14.6982	16.7976	1.14834	0.00198556	0.109758	ENSG00000171490	RSL1D1	28.3013	25.4855	27.9606	1.08708	0.00197005	0.107767	16	-	11833850	11851585	ribosomal L1 domain containing 1 [Source:HGNC Symbol;Acc:HGNC:24534]	protein_coding	32.6542	25.3815	30.8332
ENSG00000107331	ABCA2	9	-	137007227	137028922	ATP binding cassette subfamily A member 2 [Source:HGNC Symbol;Acc:HGNC:32]	protein_coding	36.0474	37.2891	24.549	19.3202	23.0084	19.5945	20.297	24.6051	24.5105	1.58048	0.00199933	0.109758	ENSG00000126012	KDM5C	48.2628	50.4679	51.0983	1.36019	0.00198935	0.108178	X	-	53191321	53225422	lysine demethylase 5C [Source:HGNC Symbol;Acc:HGNC:11114]	protein_coding	70.6542	67.7592	65.3932
ENSG00000139644	TMBIM6	12	+	49707725	49764934	transmembrane BAX inhibitor motif containing 6 [Source:HGNC Symbol;Acc:HGNC:11723]	protein_coding	254.923	251.978	244.294	212.02	213.227	212.98	264.492	254.918	286.918	1.17699	0.00202081	0.109758	ENSG00000074695	LMAN1	68.376	63.3447	60.7721	1.01198	0.00200666	0.108379	18	-	59327823	59359962	lectin, mannose binding 1 [Source:HGNC Symbol;Acc:HGNC:6631]	protein_coding	60.6631	61.147	72.9891
ENSG00000115942	ORC2	2	-	200908973	200963680	origin recognition complex subunit 2 [Source:HGNC Symbol;Acc:HGNC:8488]	protein_coding	10.4674	11.2711	12.3903	13.8913	13.7716	13.5317	#N/A	#N/A	#N/A	0.828602	0.00202688	0.109758	ENSG00000167378	IRGQ	16.1123	16.0139	15.6603	1.37422	0.00201663	0.108379	19	-	43584369	43596135	immunity related GTPase Q [Source:HGNC Symbol;Acc:HGNC:24868]	protein_coding	19.8083	23.9557	21.9164
ENSG00000151491	EPS8	12	-	15620158	15882329	epidermal growth factor receptor pathway substrate 8 [Source:HGNC Symbol;Acc:HGNC:3420]	protein_coding	13.1695	11.8879	11.9617	15.3661	14.9671	17.7992	12.268	13.0167	12.2333	0.769254	0.00203018	0.109758	ENSG00000184575	XPOT	48.7369	65.7154	49.7475	0.818077	0.00205899	0.108422	12	+	64404350	64451127	exportin for tRNA [Source:HGNC Symbol;Acc:HGNC:12826]	protein_coding	43.6731	43.6046	47.045
ENSG00000162729	IGSF8	1	-	160091340	160098943	immunoglobulin superfamily member 8 [Source:HGNC Symbol;Acc:HGNC:17813]	protein_coding	28.2289	23.8588	23.9677	12.2374	15.1337	12.9915	18.0893	20.4538	21.051	1.88365	0.00204324	0.109758	ENSG00000166402	TUB	22.4504	23.5112	24.4317	1.28863	0.00207041	0.108422	11	+	8019244	8106112	tubby bipartite transcription factor [Source:HGNC Symbol;Acc:HGNC:12406]	protein_coding	29.8623	32.0824	28.7749
ENSG00000106399	RPA3	7	-	7636518	7718607	replication protein A3 [Source:HGNC Symbol;Acc:HGNC:10291]	protein_coding	19.433	19.6975	20.2021	24.0468	23.0874	22.4432	23.4497	23.2183	22.7266	0.85282	0.00205702	0.109758	ENSG00000173692	PSMD1	45.4234	48.8542	49.7795	0.89337	0.00207303	0.108422	2	+	231056864	231172827	proteasome 26S subunit, non-ATPase 1 [Source:HGNC Symbol;Acc:HGNC:9554]	protein_coding	42.2646	43.3147	43.1138
ENSG00000263266	RPS7P1	17	+	28467822	28468406	ribosomal protein S7 pseudogene 1 [Source:HGNC Symbol;Acc:HGNC:17081]	processed_pseudogene	21.4292	23.88	24.4717	30.0399	26.9714	29.6478	28.0364	27.7895	28.9648	0.805302	0.0020857	0.109758	ENSG00000121671	CRY2	7.54223	7.32747	7.67356	1.59643	0.00207588	0.108422	11	+	45847118	45883248	cryptochrome circadian clock 2 [Source:HGNC Symbol;Acc:HGNC:2385]	protein_coding	13.2277	11.0785	11.7005
ENSG00000067704	IARS2	1	+	220094102	220148041	isoleucyl-tRNA synthetase 2, mitochondrial [Source:HGNC Symbol;Acc:HGNC:29685]	protein_coding	59.3698	61.8322	63.9951	74.4983	75.1864	75.7475	75.3588	75.8509	73.0242	0.821544	0.00211761	0.109758	ENSG00000188342	GTF2F2	19.7029	18.3655	17.7877	0.796851	0.00208006	0.108422	13	+	45120515	45284909	general transcription factor IIF subunit 2 [Source:HGNC Symbol;Acc:HGNC:4653]	protein_coding	14.2191	14.4644	15.8194
ENSG00000169220	RGS14	5	+	177357837	177372601	regulator of G protein signaling 14 [Source:HGNC Symbol;Acc:HGNC:9996]	protein_coding	19.6503	20.0035	16.5876	17.121	17.0333	15.3826	14.0592	14.0794	24.0135	1.13526	0.00216745	0.109758	ENSG00000057019	DCBLD2	8.95391	9.21907	9.64739	0.605753	0.00208821	0.108422	3	-	98795941	98901689	discoidin, CUB and LCCL domain containing 2 [Source:HGNC Symbol;Acc:HGNC:24627]	protein_coding	4.64443	6.36681	5.8292
ENSG00000171490	RSL1D1	16	-	11833850	11851585	ribosomal L1 domain containing 1 [Source:HGNC Symbol;Acc:HGNC:24534]	protein_coding	32.6542	25.3815	30.8332	54.7239	31.9807	34.4807	28.3013	25.4855	27.9606	0.733397	0.00217443	0.109758	ENSG00000119285	HEATR1	30.4675	28.4422	29.9912	0.830616	0.00211956	0.1087	1	-	236549005	236604504	HEAT repeat containing 1 [Source:HGNC Symbol;Acc:HGNC:25517]	protein_coding	25.0891	23.9497	24.7986
ENSG00000117751	PPP1R8	1	+	27830778	27851676	protein phosphatase 1 regulatory subunit 8 [Source:HGNC Symbol;Acc:HGNC:9296]	protein_coding	23.895	20.077	19.1035	25.8005	23.6221	24.764	38.0844	23.484	26.3909	0.850288	0.0021821	0.109758	ENSG00000174903	RAB1B	74.3696	77.8472	82.4549	1.15472	0.00214491	0.1087	11	+	66268533	66277492	RAB1B, member RAS oncogene family [Source:HGNC Symbol;Acc:HGNC:18370]	protein_coding	94.9588	90.5738	85.4511
ENSG00000103222	ABCC1	16	+	15949577	16143074	ATP binding cassette subfamily C member 1 [Source:HGNC Symbol;Acc:HGNC:51]	protein_coding	10.6174	13.1063	10.3787	13.8347	12.4786	12.97	#N/A	#N/A	#N/A	0.868215	0.00218448	0.109758	ENSG00000065183	WDR3	15.3937	15.4223	14.7521	0.922683	0.00214679	0.1087	1	+	117929720	117966542	WD repeat domain 3 [Source:HGNC Symbol;Acc:HGNC:12755]	protein_coding	15.1842	11.9637	14.8947
ENSG00000080200	CRYBG3	3	+	97822040	97944963	crystallin beta-gamma domain containing 3 [Source:HGNC Symbol;Acc:HGNC:34427]	protein_coding	3.05033	3.09254	2.89004	4.76636	4.99925	5.07449	#N/A	#N/A	#N/A	0.609472	0.00222157	0.109758	ENSG00000138035	PNPT1	16.0226	15.2009	14.2777	0.835708	0.00214993	0.1087	2	-	55634265	55693910	polyribonucleotide nucleotidyltransferase 1 [Source:HGNC Symbol;Acc:HGNC:23166]	protein_coding	13.4532	12.6915	11.8761
ENSG00000121481	RNF2	1	+	185045364	185102608	ring finger protein 2 [Source:HGNC Symbol;Acc:HGNC:10061]	protein_coding	12.6103	13.1489	13.7847	18.9036	17.6132	17.1746	15.1862	14.8583	14.1221	0.736651	0.00226252	0.109758	ENSG00000206418	RAB12	19.6647	18.8867	16.5097	0.830417	0.00215271	0.1087	18	+	8609445	8639381	RAB12, member RAS oncogene family [Source:HGNC Symbol;Acc:HGNC:31332]	protein_coding	13.1312	15.9232	16.6642
ENSG00000127561	SYNGR3	16	+	1989660	1994275	synaptogyrin 3 [Source:HGNC Symbol;Acc:HGNC:11501]	protein_coding	17.7824	16.124	16.951	10.9499	11.3914	10.8193	13.3525	13.9437	17.1409	1.53319	0.00226567	0.109758	ENSG00000125991	ERGIC3	133.86	150.406	152.184	1.27049	0.0021719	0.10907	20	+	35542021	35557634	ERGIC and golgi 3 [Source:HGNC Symbol;Acc:HGNC:15927]	protein_coding	197.846	196.578	160.091
ENSG00000178425	NT5DC1	6	+	116100849	116249497	5'-nucleotidase domain containing 1 [Source:HGNC Symbol;Acc:HGNC:21556]	protein_coding	3.85436	3.85408	4.14402	16.8592	6.15088	6.96073	#N/A	#N/A	#N/A	0.396071	0.00226695	0.109758	ENSG00000120798	NR2C1	31.492	25.9306	28.8142	1.08722	0.00218964	0.109363	12	-	95020229	95073703	nuclear receptor subfamily 2 group C member 1 [Source:HGNC Symbol;Acc:HGNC:7971]	protein_coding	28.7761	28.423	36.5616
ENSG00000075702	WDR62	19	+	36054881	36105106	WD repeat domain 62 [Source:HGNC Symbol;Acc:HGNC:24502]	protein_coding	18.1713	17.4354	15.4032	11.6739	12.8102	12.036	12.3346	13.2257	12.7527	1.39644	0.00227804	0.109758	ENSG00000125834	STK35	12.0643	12.3503	12.3269	1.29127	0.002217	0.109818	20	+	2101611	2177038	serine/threonine kinase 35 [Source:HGNC Symbol;Acc:HGNC:16254]	protein_coding	16.6371	15.4935	15.3214
ENSG00000204256	BRD2	6	+	32968660	32981505	bromodomain containing 2 [Source:HGNC Symbol;Acc:HGNC:1103]	protein_coding	153.945	170.394	143.635	131.254	135.791	128.49	99.5237	95.5957	109.512	1.18313	0.00228825	0.109758	ENSG00000234769	WASH4P	6.42091	6.50552	6.60803	1.29681	0.00222265	0.109818	16	-	14381	18068	WAS protein family homolog 4 pseudogene [Source:HGNC Symbol;Acc:HGNC:14126]	unprocessed_pseudogene	9.11268	8.50963	7.719
ENSG00000071894	CPSF1	8	-	144393229	144409349	cleavage and polyadenylation specific factor 1 [Source:HGNC Symbol;Acc:HGNC:2324]	protein_coding	75.4439	72.3824	83.442	52.8847	61.4269	47.981	48.2798	50.9992	52.0279	1.42493	0.00230263	0.109758	ENSG00000110711	AIP	36.1367	40.1815	45.2492	1.29049	0.00227486	0.109905	11	+	67483041	67491103	aryl hydrocarbon receptor interacting protein [Source:HGNC Symbol;Acc:HGNC:358]	protein_coding	56.1998	51.5085	49.1816
ENSG00000104635	SLC39A14	8	+	22367249	22434129	solute carrier family 39 member 14 [Source:HGNC Symbol;Acc:HGNC:20858]	protein_coding	17.47	16.492	16.8331	24.9621	20.4018	19.8123	18.3455	18.9136	19.3478	0.779452	0.00231416	0.109758	ENSG00000114520	SNX4	18.1749	16.6033	19.2244	0.617377	0.00228268	0.109905	3	-	125446644	125520197	sorting nexin 4 [Source:HGNC Symbol;Acc:HGNC:11175]	protein_coding	11.3779	10.1599	11.7907
ENSG00000137947	GTF2B	1	-	88852932	88891944	general transcription factor IIB [Source:HGNC Symbol;Acc:HGNC:4648]	protein_coding	20.281	21.6989	20.1637	24.6444	29.9697	32.4001	32.9059	31.7955	23.735	0.714276	0.00231619	0.109758	ENSG00000173226	IQCB1	30.6446	33.5561	31.9222	0.833906	0.00230593	0.109905	3	-	121769763	121835079	IQ motif containing B1 [Source:HGNC Symbol;Acc:HGNC:28949]	protein_coding	25.1603	26.8538	28.1384
ENSG00000144647	POMGNT2	3	-	43079232	43106076	protein O-linked mannose N-acetylglucosaminyltransferase 2 (beta 1,4-) [Source:HGNC Symbol;Acc:HGNC:25902]	protein_coding	25.7077	24.8024	21.996	18.012	19.2614	18.6771	20.9591	21.7311	20.5993	1.29574	0.00233112	0.109758	ENSG00000106537	TSPAN13	22.8942	21.8971	21.7732	0.914627	0.00231343	0.109905	7	+	16753535	16784536	tetraspanin 13 [Source:HGNC Symbol;Acc:HGNC:21643]	protein_coding	18.719	20.3203	21.8398
ENSG00000174529	TMEM81	1	-	205083129	205084460	transmembrane protein 81 [Source:HGNC Symbol;Acc:HGNC:32349]	protein_coding	4.60967	4.6262	4.21329	2.52524	2.46187	2.2766	#N/A	#N/A	#N/A	1.84805	0.00233355	0.109758	ENSG00000143756	FBXO28	20.0868	17.5767	18.3247	0.932154	0.00232313	0.109905	1	+	224114087	224162047	F-box protein 28 [Source:HGNC Symbol;Acc:HGNC:29046]	protein_coding	16.0591	17.5977	18.5308
ENSG00000170860	LSM3	3	+	14178358	14201119	LSM3 homolog, U6 small nuclear RNA and mRNA degradation associated [Source:HGNC Symbol;Acc:HGNC:17874]	protein_coding	16.8771	17.6068	19.369	21.0268	20.2783	21.0389	22.305	21.6797	20.5996	0.863868	0.00233466	0.109758	ENSG00000149925	ALDOA	162.175	180.873	168.388	1.70876	0.00233311	0.109905	16	+	30053090	30070457	aldolase, fructose-bisphosphate A [Source:HGNC Symbol;Acc:HGNC:414]	protein_coding	287.392	288.126	298.426
ENSG00000164062	APEH	3	+	49674002	49683963	acylaminoacyl-peptide hydrolase [Source:HGNC Symbol;Acc:HGNC:586]	protein_coding	35.7648	41.7873	35.295	29.106	31.2032	31.6736	40.5386	35.2374	32.8455	1.22675	0.00233603	0.109758	ENSG00000169710	FASN	57.7789	54.5311	50.9776	1.42695	0.00233414	0.109905	17	-	82078333	82098332	fatty acid synthase [Source:HGNC Symbol;Acc:HGNC:3594]	protein_coding	92.0686	76.7732	64.1738
ENSG00000161999	JMJD8	16	-	681671	684528	jumonji domain containing 8 [Source:HGNC Symbol;Acc:HGNC:14148]	protein_coding	20.2269	19.4448	17.3672	26.3356	26.6324	25.1257	20.394	24.2142	23.058	0.730494	0.0023411	0.109758	ENSG00000004399	PLXND1	23.2654	24.2137	25.6939	1.41856	0.00234227	0.109905	3	-	129555175	129606818	plexin D1 [Source:HGNC Symbol;Acc:HGNC:9107]	protein_coding	35.1013	33.5571	35.1542
ENSG00000181789	COPG1	3	+	129249606	129277773	coatomer protein complex subunit gamma 1 [Source:HGNC Symbol;Acc:HGNC:2236]	protein_coding	62.185	56.9901	58.0831	48.2211	45.8097	47.6287	49.5875	50.1273	50.2154	1.25124	0.00235987	0.109758	ENSG00000087074	PPP1R15A	31.03	30.0006	29.8298	1.58108	0.00235161	0.109905	19	+	48872392	48876057	protein phosphatase 1 regulatory subunit 15A [Source:HGNC Symbol;Acc:HGNC:14375]	protein_coding	48.5688	48.2952	46.8109
ENSG00000087086	FTL	19	+	48965301	48966878	ferritin light chain [Source:HGNC Symbol;Acc:HGNC:3999]	protein_coding	521.251	509.728	509.413	385.031	382.477	397.354	436.994	428.388	427.119	1.32237	0.00236438	0.109758	ENSG00000205269	TMEM170B	6.0439	6.18904	5.63666	0.671484	0.00236317	0.109905	6	+	11538278	11583524	transmembrane protein 170B [Source:HGNC Symbol;Acc:HGNC:34244]	protein_coding	3.64894	3.91075	4.4296
ENSG00000117000	RLF	1	+	40161373	40240921	rearranged L-myc fusion [Source:HGNC Symbol;Acc:HGNC:10025]	protein_coding	5.42584	5.33045	5.61563	12.9303	11.2723	11.4671	7.85133	8.53721	7.85128	0.459441	0.00236819	0.109758	ENSG00000077150	NFKB2	24.7644	23.1393	24.7025	1.06456	0.00237349	0.109905	10	+	102394110	102402529	nuclear factor kappa B subunit 2 [Source:HGNC Symbol;Acc:HGNC:7795]	protein_coding	25.7287	25.0348	26.532
ENSG00000125870	SNRPB2	20	+	16729961	16742563	small nuclear ribonucleoprotein polypeptide B2 [Source:HGNC Symbol;Acc:HGNC:11155]	protein_coding	21.2989	24.007	30.2605	38.1756	32.1467	39.5292	34.0786	32.1359	38.6652	0.687981	0.00236833	0.109758	ENSG00000119787	ATL2	30.6489	32.8105	30.3398	0.949043	0.0023805	0.109905	2	-	38294880	38377285	atlastin GTPase 2 [Source:HGNC Symbol;Acc:HGNC:24047]	protein_coding	29.7224	24.7654	34.5301
ENSG00000241058	NSUN6	10	-	18545561	18659285	NOP2/Sun RNA methyltransferase family member 6 [Source:HGNC Symbol;Acc:HGNC:23529]	protein_coding	6.06678	5.08606	5.54401	8.39893	7.80288	8.84656	#N/A	#N/A	#N/A	0.666983	0.00237129	0.109758	ENSG00000143375	CGN	8.29587	7.34216	7.37658	1.40366	0.00238368	0.109905	1	+	151510510	151538692	cingulin [Source:HGNC Symbol;Acc:HGNC:17429]	protein_coding	10.4956	11.201	10.6202
ENSG00000100731	PCNX1	14	+	70907405	71115382	pecanex homolog 1 [Source:HGNC Symbol;Acc:HGNC:19740]	protein_coding	10.7267	11.3301	10.5731	14.7684	14.3799	12.9645	12.1461	13.9958	10.7212	0.774982	0.00237644	0.109758	ENSG00000241360	PDXP	43.6293	45.633	44.9627	0.158951	0.00239183	0.109905	22	+	37658727	37666934	pyridoxal phosphatase [Source:HGNC Symbol;Acc:HGNC:30259]	protein_coding	7.14963	6.35101	7.80938
ENSG00000170558	CDH2	18	-	27950966	28177446	cadherin 2 [Source:HGNC Symbol;Acc:HGNC:1759]	protein_coding	11.1563	12.4569	10.4355	16.3984	16.1868	15.5613	11.7714	13.6549	12.6043	0.707372	0.00239101	0.109758	ENSG00000131747	TOP2A	191.512	179.934	179.961	0.848059	0.0024068	0.110042	17	-	40388516	40417950	topoisomerase (DNA) II alpha [Source:HGNC Symbol;Acc:HGNC:11989]	protein_coding	152.68	154.855	160.086
ENSG00000169710	FASN	17	-	82078333	82098332	fatty acid synthase [Source:HGNC Symbol;Acc:HGNC:3594]	protein_coding	92.0686	76.7732	64.1738	49.1452	62.1468	46.7447	57.7789	54.5311	50.9776	1.47435	0.00239418	0.109758	ENSG00000101210	EEF1A2	125.671	134.771	135.057	1.20113	0.00246552	0.11042	20	-	63488013	63499315	eukaryotic translation elongation factor 1 alpha 2 [Source:HGNC Symbol;Acc:HGNC:3192]	protein_coding	167.991	154.054	153.007
ENSG00000182858	ALG12	22	-	49900229	49918458	ALG12, alpha-1,6-mannosyltransferase [Source:HGNC Symbol;Acc:HGNC:19358]	protein_coding	10.4132	9.79777	9.16226	8.07413	7.64303	7.51288	7.25106	8.30858	8.18781	1.26411	0.00242966	0.109758	ENSG00000265808	SEC22B	18.3714	17.5487	17.0492	0.871989	0.00247584	0.11042	1	-	120150898	120176515	SEC22 homolog B, vesicle trafficking protein (gene/pseudogene) [Source:HGNC Symbol;Acc:HGNC:10700]	protein_coding	14.7185	15.2617	16.2046
ENSG00000100504	PYGL	14	-	50857891	50944736	glycogen phosphorylase L [Source:HGNC Symbol;Acc:HGNC:9725]	protein_coding	139.323	124.051	120.288	161.179	153.344	164.291	124.933	123.841	124.655	0.801288	0.00243104	0.109758	ENSG00000215301	DDX3X	148.06	136.118	131.434	0.879538	0.00247854	0.11042	X	+	41333348	41364472	DEAD-box helicase 3, X-linked [Source:HGNC Symbol;Acc:HGNC:2745]	protein_coding	121.356	114.936	129.251
ENSG00000166451	CENPN	16	+	81006498	81033114	centromere protein N [Source:HGNC Symbol;Acc:HGNC:30873]	protein_coding	17.2758	16.329	15.1541	22.2924	22.0347	18.3058	24.8638	20.3743	22.3844	0.778593	0.00244989	0.109758	ENSG00000079931	MOXD1	39.4717	39.735	37.5004	0.819996	0.0024954	0.11042	6	-	132296055	132401545	monooxygenase DBH like 1 [Source:HGNC Symbol;Acc:HGNC:21063]	protein_coding	30.1736	32.3802	33.1402
ENSG00000160072	ATAD3B	1	+	1471769	1497848	ATPase family, AAA domain containing 3B [Source:HGNC Symbol;Acc:HGNC:24007]	protein_coding	15.0486	16.2026	14.554	14.3163	14.4927	14.7226	14.4764	14.6852	13.178	1.05219	0.00245378	0.109758	ENSG00000095397	WHRN	13.8686	14.5958	14.7767	1.34149	0.00249541	0.11042	9	-	114402080	114505450	whirlin [Source:HGNC Symbol;Acc:HGNC:16361]	protein_coding	21.4764	17.1624	19.379
ENSG00000181751	C5orf30	5	+	103258702	103278660	chromosome 5 open reading frame 30 [Source:HGNC Symbol;Acc:HGNC:25052]	protein_coding	6.33299	7.97682	8.11777	10.6407	10.7763	9.60726	9.57171	9.22049	9.82931	0.723172	0.00246037	0.109758	ENSG00000163923	RPL39L	30.5866	30.0608	30.9663	0.713689	0.00253329	0.11042	3	-	187120948	187180908	ribosomal protein L39 like [Source:HGNC Symbol;Acc:HGNC:17094]	protein_coding	21.7671	21.2686	22.3394
ENSG00000123728	RAP2C	X	-	132203024	132219480	RAP2C, member of RAS oncogene family [Source:HGNC Symbol;Acc:HGNC:21165]	protein_coding	13.355	13.9385	15.569	17.4494	14.4051	17.1899	#N/A	#N/A	#N/A	0.87403	0.00246149	0.109758	ENSG00000136868	SLC31A1	14.7322	14.5461	14.6691	1.25436	0.00255149	0.11042	9	+	113221562	113264492	solute carrier family 31 member 1 [Source:HGNC Symbol;Acc:HGNC:11016]	protein_coding	18.9772	18.4557	17.7004
ENSG00000109606	DHX15	4	-	24517441	24584550	DEAH-box helicase 15 [Source:HGNC Symbol;Acc:HGNC:2738]	protein_coding	78.3264	79.2732	85.0187	102.689	90.9767	97.1187	81.95	76.9299	75.0118	0.834375	0.00246555	0.109758	ENSG00000165512	ZNF22	18.9008	19.7181	18.1059	0.543976	0.00255239	0.11042	10	+	45000475	45005326	zinc finger protein 22 [Source:HGNC Symbol;Acc:HGNC:13012]	protein_coding	9.47107	10.624	10.7482
ENSG00000134690	CDCA8	1	+	37692418	37709719	cell division cycle associated 8 [Source:HGNC Symbol;Acc:HGNC:14629]	protein_coding	30.2771	30.5559	30.8632	24.0509	23.2502	23.0504	26.4743	26.6283	26.9396	1.30327	0.00247465	0.109758	ENSG00000107185	RGP1	12.0409	12.8717	12.6552	1.15096	0.00255278	0.11042	9	+	35749287	35758575	RGP1 homolog, RAB6A GEF complex partner 1 [Source:HGNC Symbol;Acc:HGNC:21965]	protein_coding	14.7591	14.181	14.3034
ENSG00000163655	GMPS	3	+	155870536	155944026	guanine monophosphate synthase [Source:HGNC Symbol;Acc:HGNC:4378]	protein_coding	20.6748	23.8943	23.11	20.5316	26.6937	25.5778	19.7422	16.8811	16.5143	0.929647	0.00248906	0.109758	ENSG00000153147	SMARCA5	25.9524	25.2014	23.8987	0.853396	0.00255897	0.11042	4	+	143513463	143557486	SWI/SNF related, matrix associated, actin dependent regulator of chromatin, subfamily a, member 5 [Source:HGNC Symbol;Acc:HGNC:11101]	protein_coding	20.6004	22.2304	21.2143
ENSG00000169288	MRPL1	4	+	77862520	77952790	mitochondrial ribosomal protein L1 [Source:HGNC Symbol;Acc:HGNC:14275]	protein_coding	6.23703	6.10437	6.41059	7.68398	8.35111	8.19982	9.1871	8.35654	6.70226	0.774039	0.00250978	0.109758	ENSG00000176396	EID2	15.337	15.7565	15.7326	0.489041	0.00256383	0.11042	19	-	39538705	39540333	EP300 interacting inhibitor of differentiation 2 [Source:HGNC Symbol;Acc:HGNC:28292]	protein_coding	7.75054	7.18584	7.94816
ENSG00000198909	MAP3K3	17	+	63622415	63696303	mitogen-activated protein kinase kinase kinase 3 [Source:HGNC Symbol;Acc:HGNC:6855]	protein_coding	20.6335	19.054	18.8862	13.1102	14.8347	14.2901	14.1861	16.5718	16.9478	1.38658	0.00254946	0.109758	ENSG00000100058	CRYBB2P1	19.469	18.3199	20.4073	1.57125	0.00256594	0.11042	22	+	25448105	25520854	crystallin beta B2 pseudogene 1 [Source:HGNC Symbol;Acc:HGNC:2399]	transcribed_unprocessed_pseudogene	32.2678	32.3069	26.8832
ENSG00000184486	POU3F2	6	+	98834592	98839470	POU class 3 homeobox 2 [Source:HGNC Symbol;Acc:HGNC:9215]	protein_coding	4.84395	4.82386	4.57043	7.24015	7.92375	7.32829	#N/A	#N/A	#N/A	0.633519	0.00255753	0.109758	ENSG00000105887	MTPN	97.2345	93.2678	94.2758	0.882476	0.00257126	0.11042	7	-	135926761	135977353	myotrophin [Source:HGNC Symbol;Acc:HGNC:15667]	protein_coding	81.1415	82.837	87.3279
ENSG00000106153	CHCHD2	7	-	56101569	56106576	coiled-coil-helix-coiled-coil-helix domain containing 2 [Source:HGNC Symbol;Acc:HGNC:21645]	protein_coding	399.147	397.876	392.283	339.31	344.335	349.986	357.054	378.63	377.817	1.15061	0.00256405	0.109758	ENSG00000116001	TIA1	33.3684	35.3306	32.6008	0.974371	0.00260069	0.111064	2	-	70209444	70248660	TIA1 cytotoxic granule associated RNA binding protein [Source:HGNC Symbol;Acc:HGNC:11802]	protein_coding	30.6432	34.6592	33.4004
ENSG00000188229	TUBB4B	9	+	137241213	137243707	tubulin beta 4B class IVb [Source:HGNC Symbol;Acc:HGNC:20771]	protein_coding	303.165	282.959	249.607	165.482	190.229	184.357	275.253	288.884	278.356	1.54742	0.0025724	0.109758	ENSG00000187240	DYNC2H1	12.7274	16.0406	12.3701	0.847678	0.00261042	0.111064	11	+	103109431	103479863	dynein cytoplasmic 2 heavy chain 1 [Source:HGNC Symbol;Acc:HGNC:2962]	protein_coding	11.8502	11.1439	11.8732
ENSG00000117724	CENPF	1	+	214603195	214664588	centromere protein F [Source:HGNC Symbol;Acc:HGNC:1857]	protein_coding	19.293	20.9486	20.3222	29.5013	28.6217	29.7731	28.2483	27.59	28.2764	0.689145	0.00257323	0.109758	ENSG00000139734	DIAPH3	23.126	21.3274	19.7966	0.813836	0.00267882	0.111087	13	-	59665583	60163987	diaphanous related formin 3 [Source:HGNC Symbol;Acc:HGNC:15480]	protein_coding	16.06	17.2878	18.9356
ENSG00000123268	ATF1	12	+	50763710	50821122	activating transcription factor 1 [Source:HGNC Symbol;Acc:HGNC:783]	protein_coding	8.15091	8.91753	8.58651	13.0519	11.6013	12.218	11.4914	11.4286	12.7837	0.696046	0.00257845	0.109758	ENSG00000196584	XRCC2	31.2793	31.0298	31.0445	0.539281	0.00267966	0.111087	7	-	152644779	152676165	X-ray repair cross complementing 2 [Source:HGNC Symbol;Acc:HGNC:12829]	protein_coding	15.7782	15.74	18.8118
ENSG00000197746	PSAP	10	-	71816298	71851375	prosaposin [Source:HGNC Symbol;Acc:HGNC:9498]	protein_coding	301.834	293.914	261.204	223.272	235.701	219.997	259.309	266.561	246.557	1.26212	0.00259825	0.109758	ENSG00000105220	GPI	90.0411	73.7101	89.6354	1.35202	0.00268466	0.111087	19	+	34359480	34402156	glucose-6-phosphate isomerase [Source:HGNC Symbol;Acc:HGNC:4458]	protein_coding	142.051	108.212	92.3303
ENSG00000154174	TOMM70	3	-	100363431	100401398	translocase of outer mitochondrial membrane 70 [Source:HGNC Symbol;Acc:HGNC:11985]	protein_coding	31.4551	32.8563	34.3802	43.7131	44.0244	42.2861	38.6224	36.5644	36.8345	0.759084	0.00259847	0.109758	ENSG00000136731	UGGT1	13.028	11.844	13.1496	0.832961	0.00268665	0.111087	2	+	128091200	128195677	UDP-glucose glycoprotein glucosyltransferase 1 [Source:HGNC Symbol;Acc:HGNC:15663]	protein_coding	10.5584	10.7851	10.322
ENSG00000169439	SDC2	8	+	96493351	96611780	syndecan 2 [Source:HGNC Symbol;Acc:HGNC:10659]	protein_coding	16.1773	15.0881	14.5613	22.7392	16.497	15.4356	17.6584	15.865	18.6521	0.838303	0.00259875	0.109758	ENSG00000115904	SOS1	12.5917	11.1972	10.0135	0.872899	0.0026912	0.111087	2	-	38981396	39124345	SOS Ras/Rac guanine nucleotide exchange factor 1 [Source:HGNC Symbol;Acc:HGNC:11187]	protein_coding	11.0471	9.55054	8.90464
ENSG00000205746	AC126755.1	16	-	18334400	18352476		transcribed_unprocessed_pseudogene	42.3532	26.8039	29.0897	26.52	23.0656	20.2576	19.099	17.4482	17.3597	1.4065	0.00261727	0.109758	ENSG00000117682	DHDDS	6.44039	7.54265	8.0265	0.844964	0.00269368	0.111087	1	+	26432282	26471294	dehydrodolichyl diphosphate synthase subunit [Source:HGNC Symbol;Acc:HGNC:20603]	protein_coding	6.69399	6.81466	5.08396
ENSG00000196230	TUBB	6	+	30720201	30725426	tubulin beta class I [Source:HGNC Symbol;Acc:HGNC:20778]	protein_coding	819.47	784.282	737.58	655.76	702.526	682.812	782.125	785.494	793.697	1.14709	0.00263209	0.109758	ENSG00000187189	TSPYL4	24.9453	24.862	25.2219	0.85182	0.00269558	0.111087	6	-	116249961	116254140	TSPY like 4 [Source:HGNC Symbol;Acc:HGNC:21559]	protein_coding	21.3128	21.5265	21.0676
ENSG00000130175	PRKCSH	19	+	11435288	11450968	protein kinase C substrate 80K-H [Source:HGNC Symbol;Acc:HGNC:9411]	protein_coding	171.01	170.324	164.955	134.724	130.896	129.937	120.551	136.42	122.119	1.27992	0.00264012	0.109758	ENSG00000168282	MGAT2	16.8956	17.7604	18.2035	0.520797	0.00270841	0.111117	14	+	49620795	49623481	mannosyl (alpha-1,6-)-glycoprotein beta-1,2-N-acetylglucosaminyltransferase [Source:HGNC Symbol;Acc:HGNC:7045]	protein_coding	9.60169	8.81552	9.09748
ENSG00000144320	LNPK	2	-	175923892	176002839	lunapark, ER junction formation factor [Source:HGNC Symbol;Acc:HGNC:21610]	protein_coding	9.45128	8.90268	10.0141	14.5087	11.0905	11.5878	11.5701	11.917	10.8552	0.76304	0.00264467	0.109758	ENSG00000172380	GNG12	31.1533	31.139	28.4356	0.77662	0.0027493	0.112294	1	-	67701466	67833467	G protein subunit gamma 12 [Source:HGNC Symbol;Acc:HGNC:19663]	protein_coding	21.1882	22.823	26.4432
ENSG00000197498	RPF2	6	+	110982015	111028263	ribosome production factor 2 homolog [Source:HGNC Symbol;Acc:HGNC:20870]	protein_coding	18.6143	15.4182	24.6538	28.0115	36.7064	41.3847	25.809	25.6933	25.5854	0.553235	0.00266097	0.109758	ENSG00000255302	EID1	46.9054	47.4197	44.1066	0.685655	0.00279282	0.112937	15	+	48877886	48880183	EP300 interacting inhibitor of differentiation 1 [Source:HGNC Symbol;Acc:HGNC:1191]	protein_coding	31.6166	31.1441	32.1463
ENSG00000187239	FNBP1	9	-	129887187	130043194	formin binding protein 1 [Source:HGNC Symbol;Acc:HGNC:17069]	protein_coding	10.2585	11.0187	10.3895	9.90916	7.87984	9.52243	9.94908	9.94813	8.87699	1.15929	0.00266294	0.109758	ENSG00000118217	ATF6	14.5658	14.2911	13.7879	0.776034	0.00281113	0.112937	1	+	161766294	161964070	activating transcription factor 6 [Source:HGNC Symbol;Acc:HGNC:791]	protein_coding	10.9197	10.6892	11.4782
ENSG00000156052	GNAQ	9	-	77716087	78031458	G protein subunit alpha q [Source:HGNC Symbol;Acc:HGNC:4390]	protein_coding	6.5495	7.33819	8.29294	11.3215	10.8662	10.889	10.4171	10.5679	10.1941	0.67088	0.00269265	0.110095	ENSG00000163527	STT3B	69.3117	68.3612	67.8283	0.810712	0.00281226	0.112937	3	+	31532638	31637622	STT3B, catalytic subunit of the oligosaccharyltransferase complex [Source:HGNC Symbol;Acc:HGNC:30611]	protein_coding	47.1172	57.3989	62.0806
ENSG00000103202	NME4	16	+	396725	410367	NME/NM23 nucleoside diphosphate kinase 4 [Source:HGNC Symbol;Acc:HGNC:7852]	protein_coding	123.264	108.279	103.13	76.6383	101.027	71.7217	99.6754	110.339	72.7758	1.34194	0.00270581	0.110095	ENSG00000225880	LINC00115	3.54982	3.2366	3.41114	2.45021	0.00282195	0.112937	1	-	826206	827522	long intergenic non-protein coding RNA 115 [Source:HGNC Symbol;Acc:HGNC:26211]	lincRNA	8.49384	8.76977	7.76606
ENSG00000096717	SIRT1	10	+	67884669	67918390	sirtuin 1 [Source:HGNC Symbol;Acc:HGNC:14929]	protein_coding	9.30557	8.06064	10.5217	12.9452	12.6534	12.5902	10.6841	9.55252	8.75632	0.730476	0.00271027	0.110095	ENSG00000135070	ISCA1	17.1247	16.1373	15.0434	0.97639	0.0028265	0.112937	9	-	86264546	86283102	iron-sulfur cluster assembly 1 [Source:HGNC Symbol;Acc:HGNC:28660]	protein_coding	14.3729	16.6976	16.0937
ENSG00000100241	SBF1	22	-	50445000	50475024	SET binding factor 1 [Source:HGNC Symbol;Acc:HGNC:10542]	protein_coding	55.2927	53.6258	47.1091	36.4475	33.01	36.7709	38.61	39.7513	38.9702	1.46866	0.00273487	0.110095	ENSG00000152484	USP12	16.7653	15.9686	15.8737	0.911089	0.00284644	0.113241	13	-	27066142	27171896	ubiquitin specific peptidase 12 [Source:HGNC Symbol;Acc:HGNC:20485]	protein_coding	14.0131	14.3963	15.8738
ENSG00000164603	BMT2	7	-	112819147	112939916	base methyltransferase of 25S rRNA 2 homolog [Source:HGNC Symbol;Acc:HGNC:26475]	protein_coding	3.05738	3.84341	4.32163	6.89539	6.0484	6.576	#N/A	#N/A	#N/A	0.575578	0.00274345	0.110095	ENSG00000168917	SLC35G2	10.9134	11.5506	11.076	0.605646	0.00285876	0.113242	3	+	136818647	136855892	solute carrier family 35 member G2 [Source:HGNC Symbol;Acc:HGNC:28480]	protein_coding	6.4872	6.89212	6.92223
ENSG00000143384	MCL1	1	-	150574551	150579738	MCL1, BCL2 family apoptosis regulator [Source:HGNC Symbol;Acc:HGNC:6943]	protein_coding	44.5903	48.8242	53.0406	52.0401	48.1159	54.3665	47.6168	46.3511	47.9678	0.947802	0.00274383	0.110095	ENSG00000134690	CDCA8	26.4743	26.6283	26.9396	1.14554	0.00291788	0.113802	1	+	37692418	37709719	cell division cycle associated 8 [Source:HGNC Symbol;Acc:HGNC:14629]	protein_coding	30.2771	30.5559	30.8632
ENSG00000108424	KPNB1	17	+	47649476	47685505	karyopherin subunit beta 1 [Source:HGNC Symbol;Acc:HGNC:6400]	protein_coding	152.961	107.107	144.558	138.376	151.605	135.383	145.592	128.068	131.792	0.95125	0.00275384	0.110095	ENSG00000159399	HK2	14.2882	14.7603	14.9153	1.29822	0.00292835	0.113802	2	+	74833981	74893359	hexokinase 2 [Source:HGNC Symbol;Acc:HGNC:4923]	protein_coding	18.8438	20.0896	18.1503
ENSG00000105849	TWISTNB	7	-	19695462	19709087	TWIST neighbor [Source:HGNC Symbol;Acc:HGNC:18027]	protein_coding	12.2985	13.7083	14.9137	18.1508	17.6398	17.9811	17.5426	16.561	15.7521	0.761138	0.00276754	0.110169	ENSG00000111897	SERINC1	67.5861	64.6238	63.6416	1.00634	0.00293911	0.113802	6	-	122443354	122471822	serine incorporator 1 [Source:HGNC Symbol;Acc:HGNC:13464]	protein_coding	62.1	64.5754	70.4176
ENSG00000140598	EFL1	15	-	82130230	82262763	elongation factor like GTPase 1 [Source:HGNC Symbol;Acc:HGNC:25789]	protein_coding	11.6637	11.4012	12.0272	16.5473	14.5739	17.0936	14.8735	15.1896	14.5166	0.727998	0.00278374	0.110343	ENSG00000172922	RNASEH2C	17.6854	20.5275	20.8182	1.28285	0.00295954	0.113802	11	-	65714896	65720947	ribonuclease H2 subunit C [Source:HGNC Symbol;Acc:HGNC:24116]	protein_coding	29.656	22.4291	23.6513
ENSG00000076685	NT5C2	10	-	103088017	103193306	5'-nucleotidase, cytosolic II [Source:HGNC Symbol;Acc:HGNC:8022]	protein_coding	17.9131	14.0402	17.3304	18.2906	18.1515	16.3048	15.8554	15.65	18.5773	0.93438	0.00284846	0.111585	ENSG00000169679	BUB1	69.8904	64.2287	63.0225	0.839807	0.00296405	0.113802	2	-	110637698	110678114	BUB1 mitotic checkpoint serine/threonine kinase [Source:HGNC Symbol;Acc:HGNC:1148]	protein_coding	52.7702	55.689	57.0969
ENSG00000115825	PRKD3	2	-	37250502	37324808	protein kinase D3 [Source:HGNC Symbol;Acc:HGNC:9408]	protein_coding	18.3072	19.524	15.8685	25.8702	25.323	23.7848	21.4815	24.0991	23.2407	0.71632	0.00285073	0.111585	ENSG00000141756	FKBP10	108.291	115.446	112.522	1.67164	0.00296488	0.113802	17	+	41812680	41823217	FK506 binding protein 10 [Source:HGNC Symbol;Acc:HGNC:18169]	protein_coding	197.673	185.604	178.847
ENSG00000130702	LAMA5	20	-	62307955	62367312	laminin subunit alpha 5 [Source:HGNC Symbol;Acc:HGNC:6485]	protein_coding	46.5614	43.4508	35.1028	29.8968	25.3564	24.6122	23.6238	28.6336	27.3283	1.56636	0.00285103	0.111585	ENSG00000188242	PP7080	22.2128	24.2859	21.9257	0.745469	0.00297903	0.113802	5	-	466124	473098	uncharacterized LOC25845 [Source:NCBI gene;Acc:25845]	antisense_RNA	15.717	18.0971	17.1865
ENSG00000142669	SH3BGRL3	1	+	26279176	26281522	SH3 domain binding glutamate rich protein like 3 [Source:HGNC Symbol;Acc:HGNC:15568]	protein_coding	15.0037	15.9424	13.4765	9.25337	11.2159	11.2726	12.2072	13.193	12.1723	1.39912	0.00287836	0.11173	ENSG00000169446	MMGT1	24.0293	22.5528	22.5967	0.779625	0.00299475	0.113802	X	-	135962070	135974063	membrane magnesium transporter 1 [Source:HGNC Symbol;Acc:HGNC:28100]	protein_coding	16.8436	17.2442	19.8391
ENSG00000179833	SERTAD2	2	-	64631621	64751005	SERTA domain containing 2 [Source:HGNC Symbol;Acc:HGNC:30784]	protein_coding	12.9137	13.3537	15.4823	22.6292	20.0441	20.5885	17.9652	14.1309	17.7426	0.660112	0.00287872	0.11173	ENSG00000151503	NCAPD3	55.2044	51.0987	52.0321	1.03147	0.0029957	0.113802	11	-	134150119	134225454	non-SMC condensin II complex subunit D3 [Source:HGNC Symbol;Acc:HGNC:28952]	protein_coding	55.0894	53.6909	54.5387
ENSG00000174851	YIF1A	11	-	66284580	66289170	Yip1 interacting factor homolog A, membrane trafficking protein [Source:HGNC Symbol;Acc:HGNC:16688]	protein_coding	62.6349	61.5624	51.1118	43.5016	51.8947	49.7955	44.2213	47.8895	46.3775	1.20739	0.00291139	0.112529	ENSG00000173801	JUP	21.7562	22.622	23.7843	1.35591	0.00300016	0.113802	17	-	41754604	41786931	junction plakoglobin [Source:HGNC Symbol;Acc:HGNC:6207]	protein_coding	32.3342	29.6341	30.4645
ENSG00000111731	C2CD5	12	-	22448583	22544546	C2 calcium dependent domain containing 5 [Source:HGNC Symbol;Acc:HGNC:29062]	protein_coding	15.1348	19.5138	16.069	19.929	17.7402	18.3768	17.7623	17.7196	18.3196	0.904979	0.00298724	0.11335	ENSG00000130827	PLXNA3	11.9311	12.2888	11.5658	1.58564	0.00300913	0.113802	X	+	154458281	154477779	plexin A3 [Source:HGNC Symbol;Acc:HGNC:9101]	protein_coding	19.4979	19.562	17.7008
ENSG00000121067	SPOP	17	-	49598884	49678234	speckle type BTB/POZ protein [Source:HGNC Symbol;Acc:HGNC:11254]	protein_coding	18.8099	19.2237	18.0161	25.2205	20.7345	26.0314	23.3637	23.843	23.7842	0.778707	0.00299792	0.11335	ENSG00000186660	ZFP91	35.8376	32.4013	32.8424	0.811843	0.00302167	0.113808	11	+	58579111	58621042	ZFP91 zinc finger protein [Source:HGNC Symbol;Acc:HGNC:14983]	protein_coding	25.7011	27.0386	29.3168
ENSG00000204560	DHX16	6	-	30653119	30673037	DEAH-box helicase 16 [Source:HGNC Symbol;Acc:HGNC:2739]	protein_coding	26.3186	27.3569	21.9397	21.2193	23.623	22.5311	25.0192	21.7586	22.1377	1.12228	0.00300859	0.11335	ENSG00000115839	RAB3GAP1	21.1645	19.7061	20.9554	0.835628	0.00304239	0.114121	2	+	135052265	135176394	RAB3 GTPase activating protein catalytic subunit 1 [Source:HGNC Symbol;Acc:HGNC:17063]	protein_coding	16.082	17.0543	18.5223
ENSG00000156256	USP16	21	+	29024629	29054488	ubiquitin specific peptidase 16 [Source:HGNC Symbol;Acc:HGNC:12614]	protein_coding	24.0067	24.7217	25.5826	24.8224	24.2602	28.8185	27.2664	24.5611	24.547	0.953932	0.00301289	0.11335	ENSG00000160200	CBS	56.708	64.844	60.3007	1.07758	0.00307967	0.11503	21	-	43053191	43076943	cystathionine-beta-synthase [Source:HGNC Symbol;Acc:HGNC:1550]	protein_coding	69.8339	68.3448	57.7838
ENSG00000135336	ORC3	6	+	87590067	87667453	origin recognition complex subunit 3 [Source:HGNC Symbol;Acc:HGNC:8489]	protein_coding	16.9722	18.9073	19.3761	23.4912	19.5795	20.6209	21.6779	19.6724	19.3938	0.867612	0.00301763	0.11335	ENSG00000150867	PIP4K2A	12.4592	11.718	12.2964	0.828947	0.00310232	0.11503	10	-	22534849	22714555	phosphatidylinositol-5-phosphate 4-kinase type 2 alpha [Source:HGNC Symbol;Acc:HGNC:8997]	protein_coding	10.4712	9.72146	10.0369
ENSG00000185825	BCAP31	X	-	153700497	153724697	B-cell receptor associated protein 31 [Source:HGNC Symbol;Acc:HGNC:16695]	protein_coding	88.9486	86.6617	72.8651	68.2888	77.3019	67.5957	75.921	76.1511	78.5523	1.16551	0.00303737	0.11335	ENSG00000064726	BTBD1	53.5849	53.0589	54.0945	0.705936	0.00313243	0.11503	15	-	83016422	83067354	BTB domain containing 1 [Source:HGNC Symbol;Acc:HGNC:1120]	protein_coding	36.2402	37.4054	39.8166
ENSG00000164323	CFAP97	4	-	185159665	185209504	cilia and flagella associated protein 97 [Source:HGNC Symbol;Acc:HGNC:29276]	protein_coding	8.76858	10.273	10.3	20.6127	19.7388	19.9455	17.2516	16.9221	10.4409	0.486873	0.0030405	0.11335	ENSG00000143155	TIPRL	58.2152	52.7372	52.8488	0.909949	0.00313881	0.11503	1	+	168178933	168202114	TOR signaling pathway regulator [Source:HGNC Symbol;Acc:HGNC:30231]	protein_coding	46.7357	49.3462	52.9662
ENSG00000167508	MVD	16	-	88651935	88663161	mevalonate diphosphate decarboxylase [Source:HGNC Symbol;Acc:HGNC:7529]	protein_coding	33.7025	34.0932	29.7238	19.8107	18.651	20.7839	19.509	18.4438	19.9709	1.64569	0.00304484	0.11335	ENSG00000119013	NDUFB3	62.7496	40.8014	36.2784	0.792293	0.00314392	0.11503	2	+	201071433	201085750	NADH:ubiquinone oxidoreductase subunit B3 [Source:HGNC Symbol;Acc:HGNC:7698]	protein_coding	26.4334	33.9347	50.4115
ENSG00000162889	MAPKAPK2	1	+	206684944	206734283	mitogen-activated protein kinase-activated protein kinase 2 [Source:HGNC Symbol;Acc:HGNC:6887]	protein_coding	36.1765	37.6862	33.8815	27.2965	26.6212	26.6004	30.9871	31.5825	31.1471	1.33801	0.00305248	0.11335	ENSG00000197498	RPF2	25.809	25.6933	25.5854	0.761386	0.00314451	0.11503	6	+	110982015	111028263	ribosome production factor 2 homolog [Source:HGNC Symbol;Acc:HGNC:20870]	protein_coding	18.6143	15.4182	24.6538
ENSG00000269926	DDIT4-AS1	10	-	72274915	72275980	DDIT4 antisense RNA 1 [Source:HGNC Symbol;Acc:HGNC:52379]	antisense_RNA	0	0	0.296915	2.46341	1.43679	1.9562	#N/A	#N/A	#N/A	0.0555373	0.00308286	0.11335	ENSG00000138778	CENPE	17.4262	17.0694	15.5127	0.769081	0.00315425	0.11503	4	-	103105806	103198409	centromere protein E [Source:HGNC Symbol;Acc:HGNC:1856]	protein_coding	11.1491	12.1687	15.1357
ENSG00000069329	VPS35	16	-	46656132	46689518	VPS35, retromer complex component [Source:HGNC Symbol;Acc:HGNC:13487]	protein_coding	27.014	17.0164	28.955	35.3938	34.878	34.9585	26.859	24.4684	23.8754	0.693665	0.003092	0.11335	ENSG00000159593	NAE1	90.4099	83.1252	72.3145	0.894194	0.00319081	0.115236	16	-	66802875	66873256	NEDD8 activating enzyme E1 subunit 1 [Source:HGNC Symbol;Acc:HGNC:621]	protein_coding	75.4247	70.0164	74.393
ENSG00000155313	USP25	21	+	15730025	15880069	ubiquitin specific peptidase 25 [Source:HGNC Symbol;Acc:HGNC:12624]	protein_coding	12.1681	12.6059	11.7585	15.2953	17.4624	17.6586	15.8598	14.1845	11.3611	0.724781	0.00309828	0.11335	ENSG00000166479	TMX3	12.1475	12.1744	11.8221	0.733824	0.0032002	0.115236	18	-	68673688	68715298	thioredoxin related transmembrane protein 3 [Source:HGNC Symbol;Acc:HGNC:24718]	protein_coding	8.79467	8.41898	9.30169
ENSG00000180900	SCRIB	8	-	143790920	143815379	scribbled planar cell polarity protein [Source:HGNC Symbol;Acc:HGNC:30377]	protein_coding	36.0803	33.0198	35.3705	27.5194	28.765	25.0115	25.2867	26.7705	29.159	1.28496	0.00310464	0.11335	ENSG00000108828	VAT1	97.8803	101.699	102.003	1.3221	0.00323061	0.115236	17	-	43014605	43025123	vesicle amine transport 1 [Source:HGNC Symbol;Acc:HGNC:16919]	protein_coding	139.598	135.509	123.626
ENSG00000205339	IPO7	11	+	9384622	9448126	importin 7 [Source:HGNC Symbol;Acc:HGNC:9852]	protein_coding	69.1526	64.0162	77.9064	99.8413	91.3245	101.531	82.2079	76.6282	82.489	0.721168	0.00312149	0.11335	ENSG00000169972	PUSL1	41.5213	41.1965	36.3927	1.31662	0.00323153	0.115236	1	+	1308567	1311677	pseudouridylate synthase-like 1 [Source:HGNC Symbol;Acc:HGNC:26914]	protein_coding	54.0295	49.5578	53.2452
ENSG00000117054	ACADM	1	+	75724347	75787575	acyl-CoA dehydrogenase, C-4 to C-12 straight chain [Source:HGNC Symbol;Acc:HGNC:89]	protein_coding	24.2835	24.7677	26.283	38.0215	34.9505	35.6227	42.013	35.5701	41.3017	0.693804	0.00312719	0.11335	ENSG00000149084	HSD17B12	45.1948	42.2894	45.1364	0.710293	0.00324365	0.115236	11	+	43680558	43856617	hydroxysteroid 17-beta dehydrogenase 12 [Source:HGNC Symbol;Acc:HGNC:18646]	protein_coding	29.9759	29.5197	34.6952
ENSG00000254910	AC136475.2	11	-	310139	311141		antisense_RNA	21.3197	19.3609	16.9523	9.37025	8.75503	8.64455	12.3325	10.0369	9.50318	2.15161	0.00312731	0.11335	ENSG00000071539	TRIP13	53.1107	48.2979	39.1438	0.770554	0.00325227	0.115236	5	+	892643	919357	thyroid hormone receptor interactor 13 [Source:HGNC Symbol;Acc:HGNC:12307]	protein_coding	29.7911	43.2393	35.266
ENSG00000136936	XPA	9	-	97674909	97697357	XPA, DNA damage recognition and repair factor [Source:HGNC Symbol;Acc:HGNC:12814]	protein_coding	7.13649	8.7383	9.8476	11.9098	10.2617	12.3236	8.31711	8.956	8.71225	0.745903	0.00314199	0.113384	ENSG00000096401	CDC5L	16.6658	15.8428	15.8213	0.80478	0.00326255	0.115236	6	+	44387525	44450426	cell division cycle 5 like [Source:HGNC Symbol;Acc:HGNC:1743]	protein_coding	12.4229	13.2164	13.2498
ENSG00000082213	C5orf22	5	+	31532266	31555058	chromosome 5 open reading frame 22 [Source:HGNC Symbol;Acc:HGNC:25639]	protein_coding	17.3884	19.4165	20.2811	17.9277	16.5549	16.9964	18.6942	19.7436	21.2357	1.10885	0.0031526	0.113384	ENSG00000205339	IPO7	82.2079	76.6282	82.489	0.874666	0.00326875	0.115236	11	+	9384622	9448126	importin 7 [Source:HGNC Symbol;Acc:HGNC:9852]	protein_coding	69.1526	64.0162	77.9064
ENSG00000100749	VRK1	14	+	96797304	96931722	vaccinia related kinase 1 [Source:HGNC Symbol;Acc:HGNC:12718]	protein_coding	30.0896	33.4643	36.7192	41.3906	40.305	41.8297	43.9545	45.9862	41.9909	0.811807	0.00319886	0.114483	ENSG00000080986	NDC80	23.7373	23.1631	23.2221	0.74354	0.00327691	0.115236	18	+	2571511	2616635	NDC80, kinetochore complex component [Source:HGNC Symbol;Acc:HGNC:16909]	protein_coding	16.1456	17.4098	18.5758
ENSG00000163659	TIPARP	3	+	156673235	156706770	TCDD inducible poly(ADP-ribose) polymerase [Source:HGNC Symbol;Acc:HGNC:23696]	protein_coding	7.2066	9.98182	9.88233	18.4451	16.981	22.3435	14.3278	12.6019	10.6	0.468874	0.0032165	0.114483	ENSG00000147180	ZNF711	66.5473	70.6564	62.4668	0.803065	0.00329382	0.115236	X	+	85244032	85273362	zinc finger protein 711 [Source:HGNC Symbol;Acc:HGNC:13128]	protein_coding	51.9814	51.3169	57.0441
ENSG00000278845	MRPL45	17	+	38297023	38323218	mitochondrial ribosomal protein L45 [Source:HGNC Symbol;Acc:HGNC:16651]	protein_coding	22.3326	25.1705	25.0161	34.7268	34.5623	36.7908	29.81	29.8471	29.0952	0.683718	0.00323352	0.114483	ENSG00000177034	MTX3	21.9321	21.3579	23.8231	1.04066	0.00329784	0.115236	5	-	79976731	79991262	metaxin 3 [Source:HGNC Symbol;Acc:HGNC:24812]	protein_coding	21.8303	22.7758	25.2369
ENSG00000145431	PDGFC	4	-	156760454	156971394	platelet derived growth factor C [Source:HGNC Symbol;Acc:HGNC:8801]	protein_coding	2.27195	3.18935	2.7786	3.66832	4.4496	4.21608	4.31322	3.79034	3.21608	0.668869	0.003255	0.114483	ENSG00000160305	DIP2A	30.0643	28.147	29.9877	1.32104	0.00333088	0.115564	21	+	46458899	46569852	disco interacting protein 2 homolog A [Source:HGNC Symbol;Acc:HGNC:17217]	protein_coding	43.2154	39.0811	34.2274
ENSG00000048649	RSF1	11	-	77659996	77821017	remodeling and spacing factor 1 [Source:HGNC Symbol;Acc:HGNC:18118]	protein_coding	8.25215	9.95252	10.1104	9.93758	9.45089	10.453	12.5624	9.15924	10.5475	0.948901	0.00326025	0.114483	ENSG00000235706	DICER1-AS1	8.90868	9.8202	9.53169	1.39315	0.00333235	0.115564	14	+	95157645	95179933	DICER1 antisense RNA 1 [Source:HGNC Symbol;Acc:HGNC:43017]	antisense_RNA	12.6198	14.3678	12.3955
ENSG00000138439	FAM117B	2	+	202635188	202769757	family with sequence similarity 117 member B [Source:HGNC Symbol;Acc:HGNC:14440]	protein_coding	2.45816	2.61949	2.71093	4.56973	4.66069	4.96203	#N/A	#N/A	#N/A	0.549735	0.00326323	0.114483	ENSG00000203812	HIST2H2AA3	14.4539	15.0529	16.4013	1.9839	0.00335313	0.115847	1	-	149842188	149842736	histone cluster 2 H2A family member a3 [Source:HGNC Symbol;Acc:HGNC:4736]	protein_coding	30.04	31.7166	29.3499
ENSG00000113522	RAD50	5	+	132556019	132646344	RAD50 double strand break repair protein [Source:HGNC Symbol;Acc:HGNC:9816]	protein_coding	8.41201	11.5391	11.0795	17.4248	13.8026	14.111	15.1384	12.2601	16.0408	0.684631	0.00329296	0.114483	ENSG00000177613	CSTF2T	12.8054	12.405	12.6108	0.745902	0.00339358	0.116805	10	-	51695487	51699591	cleavage stimulation factor subunit 2 tau variant [Source:HGNC Symbol;Acc:HGNC:17086]	protein_coding	9.40459	9.14025	9.65845
ENSG00000122786	CALD1	7	+	134744252	134970728	caldesmon 1 [Source:HGNC Symbol;Acc:HGNC:1441]	protein_coding	18.3003	18.1837	19.524	23.5051	23.9202	25.9252	25.033	19.4282	21.6376	0.763663	0.00329936	0.114483	ENSG00000122257	RBBP6	46.8406	47.5861	45.9603	0.962116	0.0034541	0.118377	16	+	24537693	24572863	RB binding protein 6, ubiquitin ligase [Source:HGNC Symbol;Acc:HGNC:9889]	protein_coding	48.176	43.568	43.3234
ENSG00000111530	CAND1	12	+	67269281	67319951	cullin associated and neddylation dissociated 1 [Source:HGNC Symbol;Acc:HGNC:30688]	protein_coding	31.5752	29.2626	31.8874	35.9026	33.0748	34.9964	44.3707	33.5818	39.9963	0.891844	0.00329965	0.114483	ENSG00000138182	KIF20B	14.0479	13.369	13.7463	0.725487	0.003465	0.118377	10	+	89701610	89774939	kinesin family member 20B [Source:HGNC Symbol;Acc:HGNC:7212]	protein_coding	9.10043	10.6919	10.0628
ENSG00000116688	MFN2	1	+	11980181	12013514	mitofusin 2 [Source:HGNC Symbol;Acc:HGNC:16877]	protein_coding	35.8799	33.7417	33.9007	33.1695	29.4869	29.0682	30.3616	32.0493	28.9544	1.12858	0.00331119	0.114483	ENSG00000175868	CALCB	74.0585	76.5644	71.8416	0.773027	0.00348946	0.118468	11	+	14904997	15082342	calcitonin related polypeptide beta [Source:HGNC Symbol;Acc:HGNC:1438]	protein_coding	55.3584	57.6949	58.9109
ENSG00000170345	FOS	14	+	75278774	75282230	Fos proto-oncogene, AP-1 transcription factor subunit [Source:HGNC Symbol;Acc:HGNC:3796]	protein_coding	2.60296	2.96789	1.58725	6.08162	8.54783	7.50446	#N/A	#N/A	#N/A	0.324316	0.00334011	0.114483	ENSG00000126698	DNAJC8	106.101	104.035	101.728	0.86565	0.00349346	0.118468	1	-	28199456	28233025	DnaJ heat shock protein family (Hsp40) member C8 [Source:HGNC Symbol;Acc:HGNC:15470]	protein_coding	90.8052	89.7494	89.4063
ENSG00000013306	SLC25A39	17	-	44319625	44324870	solute carrier family 25 member 39 [Source:HGNC Symbol;Acc:HGNC:24279]	protein_coding	112.325	103.324	95.937	80.0415	86.7536	92.1364	80.3007	82.2292	99.9006	1.20333	0.00334106	0.114483	ENSG00000068697	LAPTM4A	81.2419	80.095	78.3002	0.950717	0.00351907	0.118486	2	-	20032650	20052028	lysosomal protein transmembrane 4 alpha [Source:HGNC Symbol;Acc:HGNC:6924]	protein_coding	72.6887	75.2456	79.8912
ENSG00000185219	ZNF445	3	-	44431720	44477670	zinc finger protein 445 [Source:HGNC Symbol;Acc:HGNC:21018]	protein_coding	12.8304	11.7058	12.6363	9.95401	10.0271	9.3554	4.05934	8.86013	9.19314	1.26683	0.00334961	0.114483	ENSG00000120802	TMPO	55.7337	61.4759	55.0316	0.859856	0.00353811	0.118486	12	+	98515512	98550379	thymopoietin [Source:HGNC Symbol;Acc:HGNC:11875]	protein_coding	44.8535	51.423	51.8219
ENSG00000084774	CAD	2	+	27217390	27243943	carbamoyl-phosphate synthetase 2, aspartate transcarbamylase, and dihydroorotase [Source:HGNC Symbol;Acc:HGNC:1424]	protein_coding	38.4332	35.9993	42.0062	29.1928	32.2767	31.8057	26.3034	25.6478	27.391	1.24826	0.00335771	0.114483	ENSG00000163956	LRPAP1	14.2424	15.3296	14.2747	1.42398	0.00354073	0.118486	4	-	3506376	3532559	LDL receptor related protein associated protein 1 [Source:HGNC Symbol;Acc:HGNC:6701]	protein_coding	19.0779	21.2243	22.1473
ENSG00000178538	CA8	8	-	60187347	60281412	carbonic anhydrase 8 [Source:HGNC Symbol;Acc:HGNC:1382]	protein_coding	30.014	32.4626	32.545	57.8923	52.391	55.2636	37.9833	35.7651	34.3767	0.574063	0.00338154	0.114483	ENSG00000136982	DSCC1	20.1366	17.8163	18.3911	0.771104	0.00354554	0.118486	8	-	119833976	119856010	DNA replication and sister chromatid cohesion 1 [Source:HGNC Symbol;Acc:HGNC:24453]	protein_coding	12.8577	14.7872	15.7953
ENSG00000108510	MED13	17	-	61942605	62065282	mediator complex subunit 13 [Source:HGNC Symbol;Acc:HGNC:22474]	protein_coding	17.1887	14.9518	13.8839	15.1757	14.9649	15.2392	16.0528	14.5482	14.2901	1.0142	0.00338328	0.114483	ENSG00000186298	PPP1CC	151.108	139.269	134.175	0.833695	0.00358229	0.11868	12	-	110719680	110742939	protein phosphatase 1 catalytic subunit gamma [Source:HGNC Symbol;Acc:HGNC:9283]	protein_coding	104.9	115.49	133.552
ENSG00000141552	ANAPC11	17	+	81890790	81900991	anaphase promoting complex subunit 11 [Source:HGNC Symbol;Acc:HGNC:14452]	protein_coding	75.3658	72.0998	64.505	47.1475	42.745	42.3912	59.0975	69.3504	64.7253	1.60226	0.00339209	0.114483	ENSG00000158195	WASF2	31.3044	32.2094	31.2987	1.21437	0.0036248	0.11868	1	-	27404226	27490158	WAS protein family member 2 [Source:HGNC Symbol;Acc:HGNC:12733]	protein_coding	39.8729	38.0339	37.237
ENSG00000072110	ACTN1	14	-	68874143	68979440	actinin alpha 1 [Source:HGNC Symbol;Acc:HGNC:163]	protein_coding	28.6122	27.5019	22.5221	22.4196	21.8335	19.7423	18.878	18.1769	23.9238	1.22867	0.00341712	0.114564	ENSG00000123395	ATG101	11.9636	12.3746	12.1915	1.19967	0.00363497	0.11868	12	+	52069246	52077494	autophagy related 101 [Source:HGNC Symbol;Acc:HGNC:25679]	protein_coding	15.099	15.3284	13.4023
ENSG00000143952	VPS54	2	-	63892146	64019072	VPS54, GARP complex subunit [Source:HGNC Symbol;Acc:HGNC:18652]	protein_coding	8.31714	8.40041	9.16847	11.7979	10.1327	10.1022	13.2882	12.1613	10.464	0.808289	0.00341909	0.114564	ENSG00000162300	ZFPL1	16.9228	18.359	19.1774	1.56952	0.00363519	0.11868	11	+	65084223	65088400	zinc finger protein like 1 [Source:HGNC Symbol;Acc:HGNC:12868]	protein_coding	29.1793	29.501	26.8116
ENSG00000170142	UBE2E1	3	+	23805903	23891316	ubiquitin conjugating enzyme E2 E1 [Source:HGNC Symbol;Acc:HGNC:12477]	protein_coding	80.6326	79.9921	88.9596	103.268	93.4503	103.066	94.6148	99.1922	91.7615	0.832563	0.00346481	0.115221	ENSG00000197063	MAFG	20.8129	20.8582	22.0426	1.36059	0.00363937	0.11868	17	-	81918270	81927714	MAF bZIP transcription factor G [Source:HGNC Symbol;Acc:HGNC:6781]	protein_coding	29.182	29.3273	28.19
ENSG00000110675	ELMOD1	11	+	107591091	107666779	ELMO domain containing 1 [Source:HGNC Symbol;Acc:HGNC:25334]	protein_coding	6.7252	8.01545	7.18986	7.1289	7.85588	7.28399	7.39945	7.70843	8.25465	0.984831	0.0034676	0.115221	ENSG00000044574	HSPA5	181.854	168.337	168.112	1.76776	0.00364175	0.11868	9	-	125234853	125241330	heat shock protein family A (Hsp70) member 5 [Source:HGNC Symbol;Acc:HGNC:5238]	protein_coding	308.503	304.053	303.701
ENSG00000103018	CYB5B	16	+	69424525	69466266	cytochrome b5 type B [Source:HGNC Symbol;Acc:HGNC:24374]	protein_coding	9.34419	13.0847	15.8383	15.0697	16.7072	17.3487	17.7803	15.2122	10.3199	0.779101	0.00349239	0.115221	ENSG00000164070	HSPA4L	14.6052	14.8505	13.9885	0.739673	0.00366941	0.119022	4	+	127781821	127840733	heat shock protein family A (Hsp70) member 4 like [Source:HGNC Symbol;Acc:HGNC:17041]	protein_coding	10.0238	10.3391	11.7638
ENSG00000152193	RNF219	13	-	78614291	78659179	ring finger protein 219 [Source:HGNC Symbol;Acc:HGNC:20308]	protein_coding	14.1853	16.0424	16.2852	22.4416	19.4376	22.4925	20.6452	18.3342	18.5336	0.722697	0.0035001	0.115221	ENSG00000174173	TRMT10C	39.4958	38.5703	40.0161	0.560678	0.00367815	0.119022	3	+	101561862	101566446	tRNA methyltransferase 10C, mitochondrial RNase P subunit [Source:HGNC Symbol;Acc:HGNC:26022]	protein_coding	20.0274	21.4294	24.7361
ENSG00000126458	RRAS	19	-	49635292	49640201	related RAS viral (r-ras) oncogene homolog [Source:HGNC Symbol;Acc:HGNC:10447]	protein_coding	20.4073	22.6817	21.6353	12.2194	12.752	12.8022	17.6036	18.6464	18.0061	1.71291	0.00350053	0.115221	ENSG00000111640	GAPDH	1168.08	1211.62	1266.31	1.28504	0.00370158	0.11936	12	+	6533927	6538374	glyceraldehyde-3-phosphate dehydrogenase [Source:HGNC Symbol;Acc:HGNC:4141]	protein_coding	1633.38	1623.57	1428.33
ENSG00000259291	ZNF710-AS1	15	-	90074512	90082207	ZNF710 antisense RNA 1 [Source:HGNC Symbol;Acc:HGNC:53141]	antisense_RNA	8.65189	9.24684	8.80796	3.64547	3.4224	2.95602	5.83619	5.7299	5.37047	2.65934	0.0035221	0.115522	ENSG00000162775	RBM15	42.374	40.3925	40.7302	1.47598	0.00375545	0.120663	1	+	110338506	110346681	RNA binding motif protein 15 [Source:HGNC Symbol;Acc:HGNC:14959]	protein_coding	61.9468	60.0111	60.3348
ENSG00000095002	MSH2	2	+	47402969	47562311	mutS homolog 2 [Source:HGNC Symbol;Acc:HGNC:7325]	protein_coding	33.1659	33.2149	37.5812	40.3534	37.4026	40.9304	39.7842	39.9852	40.7867	0.87597	0.00355816	0.115912	ENSG00000167552	TUBA1A	140.761	150.539	152.719	1.04643	0.00377185	0.120663	12	-	49184796	49189324	tubulin alpha 1a [Source:HGNC Symbol;Acc:HGNC:20766]	protein_coding	166.463	160.103	138.068
ENSG00000012174	MBTPS2	X	+	21839636	21885424	membrane bound transcription factor peptidase, site 2 [Source:HGNC Symbol;Acc:HGNC:15455]	protein_coding	9.84468	9.68544	10.2106	15.1175	13.9618	14.8137	13.0948	13.6086	12.2826	0.677793	0.00355886	0.115912	ENSG00000146842	TMEM209	14.9768	15.5471	13.6788	0.681458	0.00378453	0.120663	7	-	130164715	130207770	transmembrane protein 209 [Source:HGNC Symbol;Acc:HGNC:21898]	protein_coding	9.59881	10.1402	10.3737
ENSG00000025772	TOMM34	20	-	44942130	44960486	translocase of outer mitochondrial membrane 34 [Source:HGNC Symbol;Acc:HGNC:15746]	protein_coding	47.2443	44.7935	41.4574	32.87	36.9512	35.5023	40.3188	37.8663	39.4721	1.2674	0.00357671	0.116087	ENSG00000143324	XPR1	12.2611	11.9717	11.8979	0.872458	0.00382994	0.120663	1	+	180632004	180890251	xenotropic and polytropic retrovirus receptor 1 [Source:HGNC Symbol;Acc:HGNC:12827]	protein_coding	10.5471	10.8393	10.1323
ENSG00000141499	WRAP53	17	+	7686071	7703502	WD repeat containing antisense to TP53 [Source:HGNC Symbol;Acc:HGNC:25522]	protein_coding	18.1098	17.8991	14.2442	11.537	9.91542	12.9385	13.541	12.8603	12.1433	1.46083	0.00360374	0.116538	ENSG00000009307	CSDE1	264.941	279.135	266.308	0.866078	0.00383141	0.120663	1	-	114716913	114758676	cold shock domain containing E1 [Source:HGNC Symbol;Acc:HGNC:29905]	protein_coding	232.293	206.931	262.628
ENSG00000119953	SMNDC1	10	-	110290730	110304951	survival motor neuron domain containing 1 [Source:HGNC Symbol;Acc:HGNC:16900]	protein_coding	14.5588	14.2266	14.5473	17.2295	17.7868	20.4575	13.71	13.451	15.6933	0.781256	0.003618	0.116538	ENSG00000139168	ZCRB1	50.5687	46.9359	42.8828	0.833653	0.00383227	0.120663	12	-	42312078	42326118	zinc finger CCHC-type and RNA binding motif containing 1 [Source:HGNC Symbol;Acc:HGNC:29620]	protein_coding	32.2414	40.9377	43.8503
ENSG00000169221	TBC1D10B	16	-	30357102	30370264	TBC1 domain family member 10B [Source:HGNC Symbol;Acc:HGNC:24510]	protein_coding	26.2617	27.656	26.9168	23.8814	24.9455	23.864	21.823	22.6682	23.5157	1.11198	0.00362937	0.116538	ENSG00000172292	CERS6	11.8611	12.0179	11.8259	0.756684	0.00386661	0.120663	2	+	168455862	168775137	ceramide synthase 6 [Source:HGNC Symbol;Acc:HGNC:23826]	protein_coding	8.46781	8.8751	9.66712
ENSG00000164815	ORC5	7	-	104126341	104208047	origin recognition complex subunit 5 [Source:HGNC Symbol;Acc:HGNC:8491]	protein_coding	11.8946	12.23	14.8985	22.3126	20.8681	20.5913	19	18.3073	19.9878	0.612098	0.00367513	0.116538	ENSG00000097007	ABL1	11.7267	12.3867	12.0706	1.1254	0.00386785	0.120663	9	+	130713946	130887675	ABL proto-oncogene 1, non-receptor tyrosine kinase [Source:HGNC Symbol;Acc:HGNC:76]	protein_coding	14.0593	14.1272	12.5387
ENSG00000130985	UBA1	X	+	47190861	47215128	ubiquitin like modifier activating enzyme 1 [Source:HGNC Symbol;Acc:HGNC:12469]	protein_coding	230.137	206.337	191.264	161.942	188.342	175.642	176.735	193.719	174.303	1.19358	0.00368171	0.116538	ENSG00000168152	THAP9	1.85767	2.1387	2.13201	1.74017	0.00389055	0.120663	4	+	82900684	82919969	THAP domain containing 9 [Source:HGNC Symbol;Acc:HGNC:23192]	protein_coding	3.55895	3.64572	3.48193
ENSG00000172354	GNB2	7	+	100673531	100679174	G protein subunit beta 2 [Source:HGNC Symbol;Acc:HGNC:4398]	protein_coding	113.153	69.3192	54.097	49.1304	46.6507	41.4366	46.8558	54.955	45.0577	1.72388	0.00368589	0.116538	ENSG00000130402	ACTN4	42.5902	71.8101	49.5261	1.00478	0.00389234	0.120663	19	+	38647649	38731583	actinin alpha 4 [Source:HGNC Symbol;Acc:HGNC:166]	protein_coding	76.737	40.4285	47.5447
ENSG00000205571	SMN2	5	+	70049612	70078522	survival of motor neuron 2, centromeric [Source:HGNC Symbol;Acc:HGNC:11118]	protein_coding	56.6189	55.3799	68.2931	73.0836	64.2898	68.2625	65.2483	64.3371	64.3824	0.876771	0.00370768	0.116538	ENSG00000152661	GJA1	20.4673	21.3434	21.1539	0.759584	0.00392209	0.120663	6	+	121435692	121449727	gap junction protein alpha 1 [Source:HGNC Symbol;Acc:HGNC:4274]	protein_coding	15.9506	15.865	16.0041
ENSG00000139517	LNX2	13	-	27545911	27620404	ligand of numb-protein X 2 [Source:HGNC Symbol;Acc:HGNC:20421]	protein_coding	4.99703	5.61864	6.57812	8.48631	7.19419	7.58563	#N/A	#N/A	#N/A	0.739341	0.00370896	0.116538	ENSG00000163320	CGGBP1	76.6652	63.0046	65.2796	0.773107	0.00392233	0.120663	3	-	88051944	88149885	CGG triplet repeat binding protein 1 [Source:HGNC Symbol;Acc:HGNC:1888]	protein_coding	50.9044	51.1841	56.3526
ENSG00000087470	DNM1L	12	+	32679200	32745650	dynamin 1 like [Source:HGNC Symbol;Acc:HGNC:2973]	protein_coding	30.4553	30.1482	30.4095	37.6766	36.5008	38.1134	35.6765	27.808	35.8018	0.810562	0.00371686	0.116538	ENSG00000162928	PEX13	11.8633	16.8841	17.1674	0.8767	0.00392273	0.120663	2	+	61017225	61051990	peroxisomal biogenesis factor 13 [Source:HGNC Symbol;Acc:HGNC:8855]	protein_coding	15.23	12.7704	12.2494
ENSG00000164615	CAMLG	5	+	134738501	134752160	calcium modulating ligand [Source:HGNC Symbol;Acc:HGNC:1471]	protein_coding	36.1136	39.696	41.7463	43.9353	44.2714	45.6069	42.1242	44.3996	44.273	0.878532	0.00371725	0.116538	ENSG00000001497	LAS1L	25.5765	25.7642	33.9383	1.10736	0.00392582	0.120663	X	-	65512582	65534775	LAS1 like, ribosome biogenesis factor [Source:HGNC Symbol;Acc:HGNC:25726]	protein_coding	39.0474	29.1127	26.2773
ENSG00000138385	SSB	2	+	169791933	169812064	Sjogren syndrome antigen B [Source:HGNC Symbol;Acc:HGNC:11316]	protein_coding	99.8049	133.442	111.002	167.327	154.405	174.524	151.722	132.822	170.603	0.693711	0.00373181	0.116538	ENSG00000139726	DENR	47.9654	45.414	41.8441	0.887981	0.00395824	0.120839	12	+	122752774	122771064	density regulated re-initiation and release factor [Source:HGNC Symbol;Acc:HGNC:2769]	protein_coding	38.7289	39.0307	42.3129
ENSG00000161654	LSM12	17	-	44034635	44067619	LSM12 homolog [Source:HGNC Symbol;Acc:HGNC:26407]	protein_coding	53.8569	52.2188	64.6195	74.2533	70.9518	73.4426	56.1797	54.109	54.3214	0.780716	0.00374071	0.116538	ENSG00000150625	GPM6A	4.83584	4.76848	4.92601	0.590776	0.00397899	0.120839	4	-	175632934	176002664	glycoprotein M6A [Source:HGNC Symbol;Acc:HGNC:4460]	protein_coding	3.19067	2.79931	2.58192
ENSG00000186660	ZFP91	11	+	58579111	58621042	ZFP91 zinc finger protein [Source:HGNC Symbol;Acc:HGNC:14983]	protein_coding	25.7011	27.0386	29.3168	32.8662	32.3191	32.7043	35.8376	32.4013	32.8424	0.838305	0.0037541	0.116565	ENSG00000134352	IL6ST	15.0379	15.0216	12.9083	0.849739	0.0039973	0.120839	5	-	55935095	55994993	interleukin 6 signal transducer [Source:HGNC Symbol;Acc:HGNC:6021]	protein_coding	11.9816	11.7911	12.7342
ENSG00000165732	DDX21	10	+	68956128	68985073	DExD-box helicase 21 [Source:HGNC Symbol;Acc:HGNC:2744]	protein_coding	77.8973	77.5626	84.1231	117.154	102.724	112.864	97.9252	89.5114	94.0459	0.720052	0.00383699	0.118546	ENSG00000127616	SMARCA4	39.4988	40.6291	51.9903	0.999549	0.00400376	0.120839	19	+	10961001	11065395	SWI/SNF related, matrix associated, actin dependent regulator of chromatin, subfamily a, member 4 [Source:HGNC Symbol;Acc:HGNC:11100]	protein_coding	47.5485	42.614	41.8961
ENSG00000139687	RB1	13	+	48303751	48481986	RB transcriptional corepressor 1 [Source:HGNC Symbol;Acc:HGNC:9884]	protein_coding	6.67514	7.4127	8.82822	13.783	12.6485	13.4865	11.3285	10.6188	11.2293	0.574398	0.00386682	0.118546	ENSG00000136156	ITM2B	16.6381	15.3171	15.2212	0.837293	0.00401207	0.120839	13	+	48233158	48270357	integral membrane protein 2B [Source:HGNC Symbol;Acc:HGNC:6174]	protein_coding	11.3169	12.405	15.7737
ENSG00000068885	IFT80	3	-	160256986	160399880	intraflagellar transport 80 [Source:HGNC Symbol;Acc:HGNC:29262]	protein_coding	8.05439	8.17147	8.83474	12.4613	13.4092	12.571	14.0224	12.8484	11.6408	0.652187	0.00387815	0.118546	ENSG00000117360	PRPF3	34.53	33.9832	35.6287	1.19365	0.00402652	0.120839	1	+	150321476	150353195	pre-mRNA processing factor 3 [Source:HGNC Symbol;Acc:HGNC:17348]	protein_coding	43.8676	41.1226	39.3244
ENSG00000173145	NOC3L	10	-	94333226	94362959	NOC3 like DNA replication regulator [Source:HGNC Symbol;Acc:HGNC:24034]	protein_coding	15.4957	14.4632	16.1097	23.2416	20.5342	21.9813	19.2859	19.2286	17.6804	0.700724	0.00388426	0.118546	ENSG00000049167	ERCC8	10.4569	9.83759	11.1434	0.775222	0.00403605	0.120839	5	-	60873831	60945073	ERCC excision repair 8, CSA ubiquitin ligase complex subunit [Source:HGNC Symbol;Acc:HGNC:3439]	protein_coding	8.3671	7.6538	8.3437
ENSG00000206503	HLA-A	6	+	29941260	29945884	major histocompatibility complex, class I, A [Source:HGNC Symbol;Acc:HGNC:4931]	protein_coding	56.5406	50.8454	50.3822	38.8946	46.0833	38.4536	46.2213	50.4526	49.778	1.27812	0.0039023	0.118546	ENSG00000086758	HUWE1	66.8912	72.3845	68.767	1.2546	0.00404304	0.120839	X	-	53532096	53686729	HECT, UBA and WWE domain containing 1, E3 ubiquitin protein ligase [Source:HGNC Symbol;Acc:HGNC:30892]	protein_coding	90.2492	88.4817	82.2866
ENSG00000205937	RNPS1	16	-	2253116	2268412	RNA binding protein with serine rich domain 1 [Source:HGNC Symbol;Acc:HGNC:10080]	protein_coding	139.259	147.925	141.335	116.691	119.433	110.68	114.266	121.283	110.991	1.2356	0.0039218	0.118546	ENSG00000223705	NSUN5P1	19.9841	20.8459	19.0257	1.40871	0.00407044	0.120839	7	+	75410322	75416787	NOP2/Sun RNA methyltransferase family member 5 pseudogene 1 [Source:HGNC Symbol;Acc:HGNC:19146]	transcribed_unprocessed_pseudogene	30.1787	26.2821	27.8706
ENSG00000112234	FBXL4	6	-	98868538	98948006	F-box and leucine rich repeat protein 4 [Source:HGNC Symbol;Acc:HGNC:13601]	protein_coding	6.26025	6.22552	6.65643	8.23942	7.85253	8.59479	#N/A	#N/A	#N/A	0.775677	0.00392239	0.118546	ENSG00000243317	C7orf73	24.9517	27.8633	24.114	0.742698	0.00407172	0.120839	7	+	135662496	135693418	chromosome 7 open reading frame 73 [Source:HGNC Symbol;Acc:HGNC:41909]	protein_coding	16.9101	19.1126	21.1046
ENSG00000174233	ADCY6	12	-	48766194	48789037	adenylate cyclase 6 [Source:HGNC Symbol;Acc:HGNC:237]	protein_coding	20.9658	24.4653	18.4036	13.7853	13.6663	11.4833	11.006	15.9097	12.3817	1.63903	0.00392561	0.118546	ENSG00000142731	PLK4	26.6778	24.9185	26.2006	0.77554	0.00407619	0.120839	4	+	127880861	127899195	polo like kinase 4 [Source:HGNC Symbol;Acc:HGNC:11397]	protein_coding	21.3923	18.5142	20.4214
ENSG00000231154	MORF4L2-AS1	X	+	103687284	103691772	MORF4L2 antisense RNA 1 [Source:HGNC Symbol;Acc:HGNC:27991]	antisense_RNA	3.61766	3.78569	3.34145	1.58338	1.99224	1.70643	#N/A	#N/A	#N/A	2.02837	0.00393245	0.118546	ENSG00000136450	SRSF1	188.182	193.155	184.446	1.59195	0.00412838	0.12151	17	-	58003360	58007346	serine and arginine rich splicing factor 1 [Source:HGNC Symbol;Acc:HGNC:10780]	protein_coding	301.141	293.079	306.497
ENSG00000183889	AC138969.1	16	+	16317444	16350590	nuclear pore complex-interacting protein family member A5 isoform 2 [Source:RefSeq peptide;Acc:NP_001338129]	protein_coding	36.1306	33.72	30.5551	25.42	27.8088	24.743	23.8535	25.9161	25.2272	1.28761	0.0039899	0.119576	ENSG00000148153	INIP	9.56532	10.0416	9.84452	0.816097	0.00413044	0.12151	9	-	112683926	112718236	INTS3 and NABP interacting protein [Source:HGNC Symbol;Acc:HGNC:24994]	protein_coding	7.02339	8.17251	8.83381
ENSG00000111371	SLC38A1	12	-	46183063	46270017	solute carrier family 38 member 1 [Source:HGNC Symbol;Acc:HGNC:13447]	protein_coding	25.4136	24.4962	27.3206	39.5788	33.6629	34.1422	38.0177	35.9833	36.4353	0.719277	0.004	0.119576	ENSG00000204789	ZNF204P	17.1028	16.9941	16.7042	0.72011	0.00413847	0.12151	6	-	27357825	27360221	zinc finger protein 204, pseudogene [Source:HGNC Symbol;Acc:HGNC:12995]	processed_pseudogene	12.289	11.7499	12.5351
ENSG00000176171	BNIP3	10	-	131966455	131982013	BCL2 interacting protein 3 [Source:HGNC Symbol;Acc:HGNC:1084]	protein_coding	25.3343	28.3841	27.1242	88.5672	68.8717	72.5731	25.7093	24.9637	27.3207	0.351556	0.00401634	0.119576	ENSG00000071894	CPSF1	48.2798	50.9992	52.0279	1.52837	0.00418046	0.122154	8	-	144393229	144409349	cleavage and polyadenylation specific factor 1 [Source:HGNC Symbol;Acc:HGNC:2324]	protein_coding	75.4439	72.3824	83.442
ENSG00000138160	KIF11	10	+	92593286	92655395	kinesin family member 11 [Source:HGNC Symbol;Acc:HGNC:6388]	protein_coding	21.9675	21.8769	23.8015	28.8578	27.3146	27.8251	28.6517	26.4458	26.8003	0.805402	0.00402616	0.119576	ENSG00000067248	DHX29	14.261	13.0353	12.9817	0.934524	0.00418699	0.122154	5	-	55256245	55307722	DExH-box helicase 29 [Source:HGNC Symbol;Acc:HGNC:15815]	protein_coding	11.8111	12.6463	13.1814
ENSG00000086758	HUWE1	X	-	53532096	53686729	HECT, UBA and WWE domain containing 1, E3 ubiquitin protein ligase [Source:HGNC Symbol;Acc:HGNC:30892]	protein_coding	90.2492	88.4817	82.2866	77.0084	82.8988	81.3075	66.8912	72.3845	68.767	1.08209	0.00403675	0.119576	ENSG00000175175	PPM1E	7.85506	7.39692	7.60269	0.768423	0.0042411	0.123341	17	+	58755869	58985176	protein phosphatase, Mg2+/Mn2+ dependent 1E [Source:HGNC Symbol;Acc:HGNC:19322]	protein_coding	5.32977	5.92017	6.30516
ENSG00000198042	MAK16	8	+	33484750	33501260	MAK16 homolog [Source:HGNC Symbol;Acc:HGNC:13703]	protein_coding	6.10098	6.3201	8.13177	9.32142	8.94708	8.35974	8.59195	7.97572	8.47452	0.772101	0.00405431	0.119576	ENSG00000250742	LINC02381	26.3976	25.5215	24.6387	0.959176	0.00427331	0.123695	12	+	54126098	54142493	long intergenic non-protein coding RNA 2381 [Source:HGNC Symbol;Acc:HGNC:53304]	lincRNA	23.3634	23.8461	26.2217
ENSG00000113384	GOLPH3	5	-	32124704	32174350	golgi phosphoprotein 3 [Source:HGNC Symbol;Acc:HGNC:15452]	protein_coding	18.3171	18.4241	20.1233	24.8941	23.8041	23.6749	26.1251	24.292	24.7063	0.785802	0.00405646	0.119576	ENSG00000115355	CCDC88A	14.1767	14.1009	13.5373	0.896919	0.00428824	0.123695	2	-	55287842	55419921	coiled-coil domain containing 88A [Source:HGNC Symbol;Acc:HGNC:25523]	protein_coding	11.1988	13.4491	12.8536
ENSG00000119669	IRF2BPL	14	-	77024543	77028699	interferon regulatory factor 2 binding protein like [Source:HGNC Symbol;Acc:HGNC:14282]	protein_coding	4.79612	4.32582	4.41773	8.50147	9.26238	8.16742	7.37547	7.39258	7.28692	0.522689	0.00408079	0.119913	ENSG00000105193	RPS16	614.111	628.896	693.604	1.01243	0.00429367	0.123695	19	-	39433207	39435948	ribosomal protein S16 [Source:HGNC Symbol;Acc:HGNC:10396]	protein_coding	688.331	656.722	615.631
ENSG00000111786	SRSF9	12	-	120461668	120469793	serine and arginine rich splicing factor 9 [Source:HGNC Symbol;Acc:HGNC:10791]	protein_coding	135.713	154.443	153.375	151.525	156.114	154.565	158.058	161.066	139.202	0.959603	0.00413288	0.120702	ENSG00000169604	ANTXR1	8.43919	8.02652	7.67758	0.875184	0.00433952	0.12455	2	+	69013178	69249327	anthrax toxin receptor 1 [Source:HGNC Symbol;Acc:HGNC:21014]	protein_coding	7.14249	7.00781	6.97578
ENSG00000149554	CHEK1	11	+	125625136	125676255	checkpoint kinase 1 [Source:HGNC Symbol;Acc:HGNC:1925]	protein_coding	27.9477	28.761	31.5465	43.076	37.4056	38.4598	34.0013	35.2128	39.6894	0.742071	0.00413353	0.120702	ENSG00000076924	XAB2	15.9879	16.7626	16.5091	1.39163	0.00436596	0.12455	19	-	7619525	7629565	XPA binding protein 2 [Source:HGNC Symbol;Acc:HGNC:14089]	protein_coding	24.0378	22.5612	21.9637
ENSG00000064999	ANKS1A	6	+	34889265	35091413	ankyrin repeat and sterile alpha motif domain containing 1A [Source:HGNC Symbol;Acc:HGNC:20961]	protein_coding	10.4426	9.45363	9.04472	7.28983	8.40473	7.77604	#N/A	#N/A	#N/A	1.23277	0.00417731	0.120765	ENSG00000100473	COCH	42.3259	32.047	40.6523	0.771199	0.00438663	0.12455	14	+	30874514	30895065	cochlin [Source:HGNC Symbol;Acc:HGNC:2180]	protein_coding	30.8613	27.6376	30.2016
ENSG00000114554	PLXNA1	3	+	126988594	127037392	plexin A1 [Source:HGNC Symbol;Acc:HGNC:9099]	protein_coding	16.5839	19.6232	13.9701	11.1611	13.7627	12.1675	12.5146	13.0295	13.3841	1.35252	0.00418215	0.120765	ENSG00000198642	KLHL9	24.2076	24.4963	24.5759	0.721875	0.00440168	0.12455	9	-	21329671	21335380	kelch like family member 9 [Source:HGNC Symbol;Acc:HGNC:18732]	protein_coding	16.531	17.6053	18.7542
ENSG00000167552	TUBA1A	12	-	49184796	49189324	tubulin alpha 1a [Source:HGNC Symbol;Acc:HGNC:20766]	protein_coding	166.463	160.103	138.068	115.092	120.587	115.759	140.761	150.539	152.719	1.32207	0.00420213	0.120765	ENSG00000071537	SEL1L	12.8132	12.3281	9.30202	0.804849	0.00441975	0.12455	14	-	81471549	81533861	SEL1L ERAD E3 ligase adaptor subunit [Source:HGNC Symbol;Acc:HGNC:10717]	protein_coding	8.45147	9.90611	9.35824
ENSG00000100726	TELO2	16	+	1493344	1510457	telomere maintenance 2 [Source:HGNC Symbol;Acc:HGNC:29099]	protein_coding	41.3661	33.6163	33.7316	27.7077	24.704	22.9296	22.9935	24.549	23.0393	1.44278	0.00420429	0.120765	ENSG00000165105	RASEF	8.40171	8.8485	8.24116	0.668833	0.00443017	0.12455	9	-	82979585	83063177	RAS and EF-hand domain containing [Source:HGNC Symbol;Acc:HGNC:26464]	protein_coding	5.73478	5.27375	6.03101
ENSG00000196363	WDR5	9	+	134135365	134159968	WD repeat domain 5 [Source:HGNC Symbol;Acc:HGNC:12757]	protein_coding	35.0399	35.8065	34.8381	26.555	25.0123	24.6038	27.7484	27.554	27.8207	1.38731	0.00421381	0.120765	ENSG00000136051	WASHC4	11.4654	10.2	11.8084	0.839479	0.00443261	0.12455	12	+	105107324	105169134	WASH complex subunit 4 [Source:HGNC Symbol;Acc:HGNC:29174]	protein_coding	9.36657	8.52567	10.2035
ENSG00000197386	HTT	4	+	3074681	3243959	huntingtin [Source:HGNC Symbol;Acc:HGNC:4851]	protein_coding	35.1498	32.3799	34.8029	31.4054	29.5236	28.9508	26.9452	26.5029	26.3723	1.1385	0.00423342	0.120765	ENSG00000235552	AP005202.1	83.4631	76.7456	69.3942	0.956765	0.00443382	0.12455	18	-	6462144	6463015		transcribed_processed_pseudogene	56.4894	74.3202	88.8651
ENSG00000158417	EIF5B	2	+	99337353	99401326	eukaryotic translation initiation factor 5B [Source:HGNC Symbol;Acc:HGNC:30793]	protein_coding	32.4374	31.6382	34.0946	42.1341	40.6764	41.7967	37.4288	35.1443	38.1247	0.787888	0.00423451	0.120765	ENSG00000123384	LRP1	10.1966	10.5384	11.0828	1.25286	0.00445383	0.12455	12	+	57128493	57213351	LDL receptor related protein 1 [Source:HGNC Symbol;Acc:HGNC:6692]	protein_coding	14.2245	14.3693	11.2771
ENSG00000119285	HEATR1	1	-	236549005	236604504	HEAT repeat containing 1 [Source:HGNC Symbol;Acc:HGNC:25517]	protein_coding	25.0891	23.9497	24.7986	34.5035	34.1494	33.9162	30.4675	28.4422	29.9912	0.719961	0.00423994	0.120765	ENSG00000177542	SLC25A22	10.2268	11.9644	13.5647	1.23542	0.00447385	0.12455	11	-	790475	798333	solute carrier family 25 member 22 [Source:HGNC Symbol;Acc:HGNC:19954]	protein_coding	15.4855	14.954	13.741
ENSG00000099999	RNF215	22	-	30368811	30421771	ring finger protein 215 [Source:HGNC Symbol;Acc:HGNC:33434]	protein_coding	22.4588	18.5259	18.8464	15.1082	17.7218	17.5866	17.9416	20.9027	20.0943	1.18662	0.00431057	0.122045	ENSG00000055332	EIF2AK2	11.481	9.07441	9.97104	0.651622	0.00448008	0.12455	2	-	37099210	37157065	eukaryotic translation initiation factor 2 alpha kinase 2 [Source:HGNC Symbol;Acc:HGNC:9437]	protein_coding	6.24914	5.96935	7.66278
ENSG00000122545	43350	7	+	35800932	35907105	septin 7 [Source:HGNC Symbol;Acc:HGNC:1717]	protein_coding	55.7413	63.1521	55.0752	74.1583	53.9764	58.7361	36.0634	50.5198	58.8625	0.930968	0.00433038	0.12206	ENSG00000198301	SDAD1	17.2972	13.0192	15.1424	0.645856	0.00448598	0.12455	4	-	75940950	75990962	SDA1 domain containing 1 [Source:HGNC Symbol;Acc:HGNC:25537]	protein_coding	10.7066	8.68224	9.96038
ENSG00000127863	TNFRSF19	13	+	23570370	23676104	TNF receptor superfamily member 19 [Source:HGNC Symbol;Acc:HGNC:11915]	protein_coding	2.12168	2.04674	1.88522	2.34448	2.82873	2.71023	#N/A	#N/A	#N/A	0.768773	0.00434957	0.12206	ENSG00000255529	POLR2M	10.0883	9.31206	9.36305	0.752717	0.0045196	0.124912	15	+	57706629	57782762	RNA polymerase II subunit M [Source:HGNC Symbol;Acc:HGNC:14862]	protein_coding	6.30239	7.14951	8.19138
ENSG00000204389	HSPA1A	6	+	31815464	31817946	heat shock protein family A (Hsp70) member 1A [Source:HGNC Symbol;Acc:HGNC:5232]	protein_coding	232.355	224.897	197.056	53.0022	81.7957	65.9913	162.752	165.126	190.487	3.25834	0.004353	0.12206	ENSG00000136492	BRIP1	13.2867	13.9965	11.7547	0.779096	0.00452949	0.124912	17	-	61681266	61863521	BRCA1 interacting protein C-terminal helicase 1 [Source:HGNC Symbol;Acc:HGNC:20473]	protein_coding	10.3657	9.35984	10.6821
ENSG00000105576	TNPO2	19	-	12699194	12724011	transportin 2 [Source:HGNC Symbol;Acc:HGNC:19998]	protein_coding	46.9792	43.0739	39.5127	41.0166	41.6884	45.7575	35.4973	33.4741	33.0868	1.00859	0.0043635	0.12206	ENSG00000104960	PTOV1	53.7856	70.5217	62.8103	1.42212	0.00460287	0.124912	19	+	49850735	49860744	prostate tumor overexpressed 1 [Source:HGNC Symbol;Acc:HGNC:9632]	protein_coding	107.096	86.335	72.6858
ENSG00000099958	DERL3	22	-	23834503	23839128	derlin 3 [Source:HGNC Symbol;Acc:HGNC:14236]	protein_coding	7.57125	6.29098	4.99327	3.11139	3.45947	3.77603	4.86991	3.79083	4.48024	1.81996	0.00438066	0.122173	ENSG00000142156	COL6A1	53.1296	56.8165	55.9778	1.21739	0.00461962	0.124912	21	+	45981737	46005050	collagen type VI alpha 1 chain [Source:HGNC Symbol;Acc:HGNC:2211]	protein_coding	71.2329	66.9402	63.8267
ENSG00000080986	NDC80	18	+	2571511	2616635	NDC80, kinetochore complex component [Source:HGNC Symbol;Acc:HGNC:16909]	protein_coding	16.1456	17.4098	18.5758	21.929	21.5635	23.8992	23.7373	23.1631	23.2221	0.773656	0.00441745	0.122832	ENSG00000188690	UROS	23.1541	24.6986	21.7948	1.0056	0.00463908	0.124912	10	-	125784980	125823248	uroporphyrinogen III synthase [Source:HGNC Symbol;Acc:HGNC:12592]	protein_coding	27.9076	21.5852	20.5448
ENSG00000108107	RPL28	19	+	55385345	55403250	ribosomal protein L28 [Source:HGNC Symbol;Acc:HGNC:10330]	protein_coding	299.649	303.822	293.529	249.46	243.398	249.042	234.136	230.039	190.367	1.20905	0.00444284	0.122899	ENSG00000211456	SACM1L	22.281	20.232	18.1603	1.08026	0.00464236	0.124912	3	+	45689056	45745424	SAC1 like phosphatidylinositide phosphatase [Source:HGNC Symbol;Acc:HGNC:17059]	protein_coding	19.364	25.9279	20.2535
ENSG00000113194	FAF2	5	+	176447628	176510074	Fas associated factor family member 2 [Source:HGNC Symbol;Acc:HGNC:24666]	protein_coding	19.1248	20.4152	20.4686	28.7299	28.8241	27.7325	27.8318	27.4356	27.4541	0.703716	0.00445369	0.122899	ENSG00000197746	PSAP	259.309	266.561	246.557	1.10942	0.00468862	0.124912	10	-	71816298	71851375	prosaposin [Source:HGNC Symbol;Acc:HGNC:9498]	protein_coding	301.834	293.914	261.204
ENSG00000182628	SKA2	17	-	59109951	59155269	spindle and kinetochore associated complex subunit 2 [Source:HGNC Symbol;Acc:HGNC:28006]	protein_coding	32.2959	33.6578	36.6337	39.8832	43.0691	47.9598	46.6447	45.3813	40.2246	0.783685	0.00448504	0.122899	ENSG00000058804	NDC1	31.3034	31.8257	30.4372	0.716358	0.00472777	0.124912	1	-	53765460	53838860	NDC1 transmembrane nucleoporin [Source:HGNC Symbol;Acc:HGNC:25525]	protein_coding	21.3627	21.1525	24.5033
ENSG00000104774	MAN2B1	19	-	12646511	12666742	mannosidase alpha class 2B member 1 [Source:HGNC Symbol;Acc:HGNC:6826]	protein_coding	22.4643	21.1184	19.6447	19.9622	20.579	22.2974	19.2154	19.5174	19.7414	1.00618	0.00448541	0.122899	ENSG00000076928	ARHGEF1	13.5882	16.3645	15.1525	1.17105	0.00474745	0.124912	19	+	41883161	41930150	Rho guanine nucleotide exchange factor 1 [Source:HGNC Symbol;Acc:HGNC:681]	protein_coding	19.5798	16.6019	16.6437
ENSG00000080608	PUM3	9	-	2720469	2844241	pumilio RNA binding family member 3 [Source:HGNC Symbol;Acc:HGNC:29676]	protein_coding	13.0942	14.2817	13.4462	16.0711	16.837	19.4527	15.8456	16.3037	17.0902	0.779757	0.00449817	0.122899	ENSG00000012983	MAP4K5	21.4475	20.2145	19.9577	0.838606	0.00475034	0.124912	14	-	50418501	50561126	mitogen-activated protein kinase kinase kinase kinase 5 [Source:HGNC Symbol;Acc:HGNC:6867]	protein_coding	16.2295	16.7167	18.7236
ENSG00000168268	NT5DC2	3	-	52524385	52535054	5'-nucleotidase domain containing 2 [Source:HGNC Symbol;Acc:HGNC:25717]	protein_coding	111.129	113.91	99.6633	68.5621	74.2715	63.2161	85.039	95.0648	89.2034	1.57576	0.00449906	0.122899	ENSG00000137337	MDC1	26.2937	27.3228	26.1753	1.22921	0.00475382	0.124912	6	-	30699807	30717889	mediator of DNA damage checkpoint 1 [Source:HGNC Symbol;Acc:HGNC:21163]	protein_coding	33.5353	33.1673	31.3853
ENSG00000183527	PSMG1	21	-	39174769	39183851	proteasome assembly chaperone 1 [Source:HGNC Symbol;Acc:HGNC:3043]	protein_coding	41.9961	42.7271	42.1726	61.8456	52.561	56.8791	50.8359	52.2785	38.7886	0.740888	0.00451583	0.122955	ENSG00000084774	CAD	26.3034	25.6478	27.391	1.46737	0.00475833	0.124912	2	+	27217390	27243943	carbamoyl-phosphate synthetase 2, aspartate transcarbamylase, and dihydroorotase [Source:HGNC Symbol;Acc:HGNC:1424]	protein_coding	38.4332	35.9993	42.0062
ENSG00000163605	PPP4R2	3	+	72996785	73069199	protein phosphatase 4 regulatory subunit 2 [Source:HGNC Symbol;Acc:HGNC:18296]	protein_coding	18.8612	19.4448	22.9397	34.8869	27.5227	31.9707	26.5328	25.4688	24.7087	0.649036	0.00453279	0.122955	ENSG00000130175	PRKCSH	120.551	136.42	122.119	1.33551	0.00476409	0.124912	19	+	11435288	11450968	protein kinase C substrate 80K-H [Source:HGNC Symbol;Acc:HGNC:9411]	protein_coding	171.01	170.324	164.955
ENSG00000197771	MCMBP	10	-	119829404	119892556	minichromosome maintenance complex binding protein [Source:HGNC Symbol;Acc:HGNC:25782]	protein_coding	24.4781	26.6093	29.1213	36.4307	36.0278	35.4121	32.3518	31.3801	34.7432	0.743635	0.00454272	0.122955	ENSG00000143393	PI4KB	24.1392	25.6129	25.4717	1.4168	0.00476839	0.124912	1	-	151291797	151327715	phosphatidylinositol 4-kinase beta [Source:HGNC Symbol;Acc:HGNC:8984]	protein_coding	39.424	33.8243	33.3411
ENSG00000248367	AC008610.1	5	+	180293245	180295253		antisense_RNA	10.0832	10.0286	8.07697	4.62423	5.91785	4.32389	7.58411	8.2033	7.60975	1.89439	0.00457512	0.122955	ENSG00000173905	GOLIM4	15.0547	14.1845	14.4369	0.764813	0.00476854	0.124912	3	-	168008677	168095975	golgi integral membrane protein 4 [Source:HGNC Symbol;Acc:HGNC:15448]	protein_coding	10.6243	11.0532	11.7195
ENSG00000138777	PPA2	4	-	105369077	105474081	pyrophosphatase (inorganic) 2 [Source:HGNC Symbol;Acc:HGNC:28883]	protein_coding	45.2101	47.7685	48.6247	54.0479	56.7363	53.0824	50.6274	48.6359	57.3563	0.864163	0.0045776	0.122955	ENSG00000111885	MAN1A1	17.1344	16.804	14.6658	0.776986	0.00477837	0.124912	6	-	119177209	119349761	mannosidase alpha class 1A member 1 [Source:HGNC Symbol;Acc:HGNC:6821]	protein_coding	11.3294	11.9237	14.505
ENSG00000139726	DENR	12	+	122752774	122771064	density regulated re-initiation and release factor [Source:HGNC Symbol;Acc:HGNC:2769]	protein_coding	38.7289	39.0307	42.3129	49.0775	46.5533	47.4168	47.9654	45.414	41.8441	0.839422	0.00458029	0.122955	ENSG00000087365	SF3B2	130.213	122.827	131.058	1.33649	0.00478189	0.124912	11	+	66050729	66069308	splicing factor 3b subunit 2 [Source:HGNC Symbol;Acc:HGNC:10769]	protein_coding	181.758	170.745	160.851
ENSG00000146701	MDH2	7	+	76048051	76067508	malate dehydrogenase 2 [Source:HGNC Symbol;Acc:HGNC:6971]	protein_coding	140.269	138.521	122.365	98.739	97.012	97.3631	104.95	99.7429	97.9655	1.36856	0.00459553	0.12301	ENSG00000177606	JUN	518.091	517.058	524.715	0.833689	0.00479486	0.124912	1	-	58780788	58784327	Jun proto-oncogene, AP-1 transcription factor subunit [Source:HGNC Symbol;Acc:HGNC:6204]	protein_coding	428.887	427.244	444.305
ENSG00000149084	HSD17B12	11	+	43680558	43856617	hydroxysteroid 17-beta dehydrogenase 12 [Source:HGNC Symbol;Acc:HGNC:18646]	protein_coding	29.9759	29.5197	34.6952	45.4263	43.3049	56.7894	45.1948	42.2894	45.1364	0.647341	0.00462456	0.123291	ENSG00000102144	PGK1	126.454	221.222	130.912	0.947979	0.00480831	0.124912	X	+	78065188	78129296	phosphoglycerate kinase 1 [Source:HGNC Symbol;Acc:HGNC:8896]	protein_coding	155.616	153.353	144.721
ENSG00000198730	CTR9	11	+	10750987	10779743	CTR9 homolog, Paf1/RNA polymerase II complex component [Source:HGNC Symbol;Acc:HGNC:16850]	protein_coding	16.4831	14.613	14.8272	20.0171	19.711	18.4078	19.9452	19.0155	18.7427	0.790038	0.00463251	0.123291	ENSG00000101856	PGRMC1	152.219	137.972	137.41	0.932444	0.00480838	0.124912	X	+	119236245	119244466	progesterone receptor membrane component 1 [Source:HGNC Symbol;Acc:HGNC:16090]	protein_coding	126.245	133.359	139.108
ENSG00000111276	CDKN1B	12	+	12715058	12722371	cyclin dependent kinase inhibitor 1B [Source:HGNC Symbol;Acc:HGNC:1785]	protein_coding	9.4734	9.24511	9.77874	18.4539	18.0734	17.4303	11.7893	14.7678	13.4437	0.528404	0.00464918	0.123382	ENSG00000197594	ENPP1	13.254	10.4434	12.6322	0.776677	0.00481884	0.124912	6	+	131808016	131895155	ectonucleotide pyrophosphatase/phosphodiesterase 1 [Source:HGNC Symbol;Acc:HGNC:3356]	protein_coding	10.5204	8.22485	9.4644
ENSG00000143942	CHAC2	2	+	53767792	53775196	ChaC cation transport regulator homolog 2 [Source:HGNC Symbol;Acc:HGNC:32363]	protein_coding	4.92011	4.80366	5.05653	7.56898	6.8742	7.69308	6.65477	7.81704	6.54149	0.668146	0.00468004	0.123848	ENSG00000182934	SRPRA	38.949	38.5292	36.6326	1.49492	0.00482144	0.124912	11	-	126262919	126269144	SRP receptor alpha subunit [Source:HGNC Symbol;Acc:HGNC:11307]	protein_coding	59.8682	58.289	52.4446
ENSG00000075142	SRI	7	-	88205118	88226993	sorcin [Source:HGNC Symbol;Acc:HGNC:11292]	protein_coding	48.254	44.1985	49.0983	39.4137	39.4498	35.2882	48.703	41.3113	41.0634	1.23996	0.0047006	0.12404	ENSG00000156052	GNAQ	10.4171	10.5679	10.1941	0.711672	0.00484001	0.124912	9	-	77716087	78031458	G protein subunit alpha q [Source:HGNC Symbol;Acc:HGNC:4390]	protein_coding	6.5495	7.33819	8.29294
ENSG00000177169	ULK1	12	+	131894651	131923167	unc-51 like autophagy activating kinase 1 [Source:HGNC Symbol;Acc:HGNC:12558]	protein_coding	23.0097	22.2211	19.8147	14.0739	13.4594	13.1347	14.6697	15.2056	15.4064	1.59899	0.00477194	0.124573	ENSG00000164985	PSIP1	85.8961	82.4786	86.4842	0.844496	0.00484483	0.124912	9	-	15464066	15511019	PC4 and SFRS1 interacting protein 1 [Source:HGNC Symbol;Acc:HGNC:9527]	protein_coding	64.4961	71.012	79.7146
ENSG00000117500	TMED5	1	-	93149742	93180728	transmembrane p24 trafficking protein 5 [Source:HGNC Symbol;Acc:HGNC:24251]	protein_coding	21.0612	22.7555	23.6495	33.6359	28.9767	29.1686	29.8835	31.1494	25.1758	0.735163	0.00479386	0.124573	ENSG00000134294	SLC38A2	66.0807	65.6094	60.0648	0.875773	0.00485241	0.124912	12	-	46358189	46372867	solute carrier family 38 member 2 [Source:HGNC Symbol;Acc:HGNC:13448]	protein_coding	58.2127	52.7445	56.9728
ENSG00000131015	ULBP2	6	+	149942000	149949235	UL16 binding protein 2 [Source:HGNC Symbol;Acc:HGNC:14894]	protein_coding	21.1589	21.3344	20.2923	15.296	14.7623	14.2568	#N/A	#N/A	#N/A	1.41652	0.00479704	0.124573	ENSG00000063177	RPL18	564.057	613.772	735.362	1.13476	0.00488723	0.125168	19	-	48615328	48619536	ribosomal protein L18 [Source:HGNC Symbol;Acc:HGNC:10310]	protein_coding	707.549	745.99	717.473
ENSG00000165678	GHITM	10	+	84139440	84153245	growth hormone inducible transmembrane protein [Source:HGNC Symbol;Acc:HGNC:17281]	protein_coding	72.201	72.8705	74.3881	85.7461	80.8279	85.3585	87.6228	80.3405	79.3516	0.87112	0.00480226	0.124573	ENSG00000169727	GPS1	48.6164	49.1434	52.3377	1.14739	0.00488957	0.125168	17	+	82050691	82057470	G protein pathway suppressor 1 [Source:HGNC Symbol;Acc:HGNC:4549]	protein_coding	65.3089	57.8134	49.1021
ENSG00000143740	SNAP47	1	+	227728539	227781231	synaptosome associated protein 47 [Source:HGNC Symbol;Acc:HGNC:30669]	protein_coding	53.2621	52.7281	48.5183	39.0566	39.0964	40.3347	40.7762	43.6886	49.434	1.30393	0.00482855	0.124573	ENSG00000132361	CLUH	19.6269	24.9855	24.1547	1.31322	0.0049533	0.12571	17	-	2689386	2712663	clustered mitochondria homolog [Source:HGNC Symbol;Acc:HGNC:29094]	protein_coding	31.9516	31.5688	26.7956
ENSG00000183458	AC138932.1	16	+	14911551	14935708		transcribed_unprocessed_pseudogene	12.0874	10.1519	11.0031	8.33239	8.45919	7.5249	6.62436	7.56952	7.51115	1.36662	0.00484821	0.124573	ENSG00000129250	KIF1C	14.2198	15.5412	14.617	1.12188	0.00498441	0.12571	17	+	4997948	5028401	kinesin family member 1C [Source:HGNC Symbol;Acc:HGNC:6317]	protein_coding	17.6967	16.1744	15.9194
ENSG00000173848	NET1	10	+	5412551	5458463	neuroepithelial cell transforming 1 [Source:HGNC Symbol;Acc:HGNC:14592]	protein_coding	18.3026	19.3155	23.3122	34.6229	26.3294	29.0771	24.714	22.6975	24.6581	0.67689	0.00489667	0.124573	ENSG00000164754	RAD21	80.5503	95.6087	94.4709	0.974198	0.0049928	0.12571	8	-	116845935	116874866	RAD21 cohesin complex component [Source:HGNC Symbol;Acc:HGNC:9811]	protein_coding	92.6381	94.1419	76.8664
ENSG00000105968	H2AFV	7	-	44826791	44848083	H2A histone family member V [Source:HGNC Symbol;Acc:HGNC:20664]	protein_coding	49.106	51.9378	48.8452	42.6321	41.2197	42.4157	47.8097	49.0509	48.7418	1.18703	0.00489792	0.124573	ENSG00000123268	ATF1	11.4914	11.4286	12.7837	0.718788	0.00499674	0.12571	12	+	50763710	50821122	activating transcription factor 1 [Source:HGNC Symbol;Acc:HGNC:783]	protein_coding	8.15091	8.91753	8.58651
ENSG00000005893	LAMP2	X	-	120427827	120469365	lysosomal associated membrane protein 2 [Source:HGNC Symbol;Acc:HGNC:6501]	protein_coding	49.7662	54.3501	42.2316	59.5046	55.6309	51.0917	54.5088	54.8028	54.2765	0.88043	0.00489805	0.124573	ENSG00000180900	SCRIB	25.2867	26.7705	29.159	1.28622	0.00500045	0.12571	8	-	143790920	143815379	scribbled planar cell polarity protein [Source:HGNC Symbol;Acc:HGNC:30377]	protein_coding	36.0803	33.0198	35.3705
ENSG00000065526	SPEN	1	+	15847864	15940460	spen family transcriptional repressor [Source:HGNC Symbol;Acc:HGNC:17575]	protein_coding	41.6998	40.2809	41.2351	64.6043	62.5283	64.7574	40.8798	42.8225	40.9266	0.642173	0.00489903	0.124573	ENSG00000116786	PLEKHM2	15.306	15.029	16.7741	1.21053	0.00502387	0.12571	1	+	15684332	15734769	pleckstrin homology and RUN domain containing M2 [Source:HGNC Symbol;Acc:HGNC:29131]	protein_coding	19.9253	19.423	17.685
ENSG00000007384	RHBDF1	16	-	58059	76355	rhomboid 5 homolog 1 [Source:HGNC Symbol;Acc:HGNC:20561]	protein_coding	24.9368	21.8414	20.1835	15.7087	16.5401	15.5131	13.8595	14.8814	15.9247	1.40174	0.00492171	0.124573	ENSG00000090054	SPTLC1	37.4518	36.2816	35.1585	0.818412	0.00503925	0.12571	9	-	92031999	92115384	serine palmitoyltransferase long chain base subunit 1 [Source:HGNC Symbol;Acc:HGNC:11277]	protein_coding	28.3089	28.8625	31.9416
ENSG00000166402	TUB	11	+	8019244	8106112	tubby bipartite transcription factor [Source:HGNC Symbol;Acc:HGNC:12406]	protein_coding	29.8623	32.0824	28.7749	21.004	25.8173	20.5082	22.4504	23.5112	24.4317	1.34724	0.00492954	0.124573	ENSG00000225828	FAM229A	22.8397	23.87	23.4418	1.34669	0.00504218	0.12571	1	-	32361270	32364278	family with sequence similarity 229 member A [Source:HGNC Symbol;Acc:HGNC:44652]	protein_coding	31.334	30.8561	32.2925
ENSG00000233223	AC016876.1	17	-	7581964	7584072		antisense_RNA	6.8175	6.98362	5.74114	11.4002	7.16439	7.88115	#N/A	#N/A	#N/A	0.739253	0.00493171	0.124573	ENSG00000130707	ASS1	66.8248	79.3661	52.8832	0.93812	0.00504971	0.12571	9	+	130444929	130501274	argininosuccinate synthase 1 [Source:HGNC Symbol;Acc:HGNC:758]	protein_coding	65.5046	65.0067	56.2422
ENSG00000125901	MRPS26	20	+	3045945	3048254	mitochondrial ribosomal protein S26 [Source:HGNC Symbol;Acc:HGNC:14045]	protein_coding	80.2447	76.3511	69.3081	54.8777	62.1365	59.9446	62.8952	69.6706	65.7059	1.27654	0.00493412	0.124573	ENSG00000115419	GLS	38.404	32.8842	32.1912	0.858448	0.00505023	0.12571	2	+	190880827	190965552	glutaminase [Source:HGNC Symbol;Acc:HGNC:4331]	protein_coding	28.6286	28.3646	31.8342
ENSG00000019549	SNAI2	8	-	48917768	48921740	snail family transcriptional repressor 2 [Source:HGNC Symbol;Acc:HGNC:11094]	protein_coding	8.17995	8.30293	8.70787	24.3871	30.8237	29.0723	11.0187	12.1692	11.3677	0.299132	0.00493479	0.124573	ENSG00000088035	ALG6	14.2788	14.0743	13.807	0.872378	0.00506123	0.12571	1	+	63367590	63438562	ALG6, alpha-1,3-glucosyltransferase [Source:HGNC Symbol;Acc:HGNC:23157]	protein_coding	10.5768	11.7288	14.4701
ENSG00000112242	E2F3	6	+	20401906	20493715	E2F transcription factor 3 [Source:HGNC Symbol;Acc:HGNC:3115]	protein_coding	3.86687	4.66991	7.63683	7.57564	5.40816	8.35997	6.89746	16.2028	6.95526	0.758107	0.00497431	0.124626	ENSG00000018510	AGPS	14.2669	13.5191	14.3304	0.679464	0.00508267	0.125902	2	+	177392644	177559299	alkylglycerone phosphate synthase [Source:HGNC Symbol;Acc:HGNC:327]	protein_coding	8.65642	8.85984	11.0907
ENSG00000158457	TSPAN33	7	+	129144892	129169697	tetraspanin 33 [Source:HGNC Symbol;Acc:HGNC:28743]	protein_coding	20.58	19.7029	17.4919	15.6533	15.9171	14.8921	14.728	14.5462	14.3639	1.24331	0.00498892	0.124626	ENSG00000144579	CTDSP1	15.9467	19.0757	16.6802	0.761404	0.00510993	0.126237	2	+	218398256	218405941	CTD small phosphatase 1 [Source:HGNC Symbol;Acc:HGNC:21614]	protein_coding	13.0238	12.0214	14.3142
ENSG00000241697	TMEFF1	9	+	100473113	100577636	transmembrane protein with EGF like and two follistatin like domains 1 [Source:HGNC Symbol;Acc:HGNC:11866]	protein_coding	13.7652	13.849	15.8214	19.5209	17.1583	18.6113	15.6477	17.2946	14.476	0.785705	0.00502086	0.124626	ENSG00000178988	MRFAP1L1	33.2944	33.3042	29.8294	0.717865	0.00514942	0.126872	4	-	6707701	6709880	Morf4 family associated protein 1 like 1 [Source:HGNC Symbol;Acc:HGNC:28796]	protein_coding	19.1544	25.1605	24.8989
ENSG00000103502	CDIPT	16	-	29858357	29863736	CDP-diacylglycerol--inositol 3-phosphatidyltransferase [Source:HGNC Symbol;Acc:HGNC:1769]	protein_coding	34.0615	32.7992	30.784	28.495	30.86	28.4519	32.1014	31.5484	17.0791	1.112	0.00502803	0.124626	ENSG00000116096	SPR	11.5171	12.683	14.3933	1.01844	0.00522053	0.127128	2	+	72887360	72892158	sepiapterin reductase (7,8-dihydrobiopterin:NADP+ oxidoreductase) [Source:HGNC Symbol;Acc:HGNC:11257]	protein_coding	13.6371	13.5405	12.1279
ENSG00000172534	HCFC1	X	-	153947553	153971807	host cell factor C1 [Source:HGNC Symbol;Acc:HGNC:4839]	protein_coding	26.7099	24.1023	21.4351	15.9933	19.3609	16.8207	16.5427	18.0787	22.1139	1.38449	0.00503867	0.124626	ENSG00000106771	TMEM245	18.5818	18.6839	16.8165	0.886323	0.00523406	0.127128	9	-	109015152	109119945	transmembrane protein 245 [Source:HGNC Symbol;Acc:HGNC:1363]	protein_coding	15.7444	17.0836	15.1029
ENSG00000004399	PLXND1	3	-	129555175	129606818	plexin D1 [Source:HGNC Symbol;Acc:HGNC:9107]	protein_coding	35.1013	33.5571	35.1542	25.2264	24.7467	23.5289	23.2654	24.2137	25.6939	1.41221	0.00504107	0.124626	ENSG00000121753	ADGRB2	25.5352	26.9176	27.0088	1.59312	0.00524182	0.127128	1	-	31727117	31764893	adhesion G protein-coupled receptor B2 [Source:HGNC Symbol;Acc:HGNC:944]	protein_coding	46.1879	38.8834	41.5382
ENSG00000176531	PHLDB3	19	-	43474954	43504935	pleckstrin homology like domain family B member 3 [Source:HGNC Symbol;Acc:HGNC:30499]	protein_coding	11.5158	10.2583	9.1149	7.97283	8.62895	6.36098	8.00095	8.07386	8.02526	1.34473	0.00504686	0.124626	ENSG00000137285	TUBB2B	63.4937	65.8668	68.2914	0.995239	0.00524885	0.127128	6	-	3224261	3231730	tubulin beta 2B class IIb [Source:HGNC Symbol;Acc:HGNC:30829]	protein_coding	68.1062	66.2652	62.3394
ENSG00000143502	SUSD4	1	-	223220819	223364202	sushi domain containing 4 [Source:HGNC Symbol;Acc:HGNC:25470]	protein_coding	7.04004	4.93447	5.99506	4.81592	7.33101	5.47757	6.78001	7.38901	7.56309	1.01955	0.00504732	0.124626	ENSG00000103510	KAT8	25.864	27.4396	28.014	1.22312	0.00525331	0.127128	16	+	31115754	31131393	lysine acetyltransferase 8 [Source:HGNC Symbol;Acc:HGNC:17933]	protein_coding	34.5447	34.9753	29.9477
ENSG00000057608	GDI2	10	-	5765223	5842132	GDP dissociation inhibitor 2 [Source:HGNC Symbol;Acc:HGNC:4227]	protein_coding	53.5485	57.6401	67.3738	103.475	74.5573	93.9674	62.228	76.312	65.7754	0.656518	0.00508174	0.124626	ENSG00000165905	LARGE2	32.3555	34.5822	34.6771	1.02676	0.00526586	0.127128	11	+	45921621	45929096	LARGE xylosyl- and glucuronyltransferase 2 [Source:HGNC Symbol;Acc:HGNC:16522]	protein_coding	38.5135	32.9052	32.9164
ENSG00000149485	FADS1	11	-	61799625	61829318	fatty acid desaturase 1 [Source:HGNC Symbol;Acc:HGNC:3574]	protein_coding	24.6183	25.1173	32.1177	45.4709	32.5059	32.3503	28.2369	36.0868	37.3832	0.741985	0.00511421	0.124626	ENSG00000079616	KIF22	57.9153	60.391	60.5425	1.1929	0.00527022	0.127128	16	+	29790719	29805385	kinesin family member 22 [Source:HGNC Symbol;Acc:HGNC:6391]	protein_coding	70.9625	71.7484	70.6438
ENSG00000101220	C20orf27	20	-	3753508	3768387	chromosome 20 open reading frame 27 [Source:HGNC Symbol;Acc:HGNC:15873]	protein_coding	45.2231	43.3014	37.9512	26.3519	31.8065	25.897	32.6744	35.9113	35.8317	1.50449	0.00512904	0.124626	ENSG00000117500	TMED5	29.8835	31.1494	25.1758	0.782667	0.00527048	0.127128	1	-	93149742	93180728	transmembrane p24 trafficking protein 5 [Source:HGNC Symbol;Acc:HGNC:24251]	protein_coding	21.0612	22.7555	23.6495
ENSG00000087116	ADAMTS2	5	-	179110851	179345430	ADAM metallopeptidase with thrombospondin type 1 motif 2 [Source:HGNC Symbol;Acc:HGNC:218]	protein_coding	12.3989	10.7807	10.3028	6.719	7.23142	6.66728	8.98066	8.1221	9.03163	1.62306	0.00515023	0.124626	ENSG00000111358	GTF2H3	26.474	25.0085	23.8173	0.697911	0.00529783	0.127392	12	+	123633739	123662606	general transcription factor IIH subunit 3 [Source:HGNC Symbol;Acc:HGNC:4657]	protein_coding	17.5292	17.3076	17.7067
ENSG00000084092	NOA1	4	-	56963370	56978823	nitric oxide associated 1 [Source:HGNC Symbol;Acc:HGNC:28473]	protein_coding	15.7301	16.2098	16.856	17.9809	17.695	18.652	#N/A	#N/A	#N/A	0.89823	0.00517007	0.124626	ENSG00000074696	HACD3	126.185	117.556	118.569	0.802407	0.00532079	0.127392	15	+	65530418	65578352	3-hydroxyacyl-CoA dehydratase 3 [Source:HGNC Symbol;Acc:HGNC:24175]	protein_coding	83.6543	104.463	102.597
ENSG00000140521	POLG	15	-	89305198	89334861	DNA polymerase gamma, catalytic subunit [Source:HGNC Symbol;Acc:HGNC:9179]	protein_coding	57.3673	55.6122	45.9758	37.3939	32.4133	40.5523	47.3881	36.3207	40.4287	1.44022	0.00517565	0.124626	ENSG00000102158	MAGT1	20.8302	18.6898	19.2249	0.778569	0.00532301	0.127392	X	-	77826364	77895593	magnesium transporter 1 [Source:HGNC Symbol;Acc:HGNC:28880]	protein_coding	14.8401	15.1588	15.7314
ENSG00000096696	DSP	6	+	7541575	7586717	desmoplakin [Source:HGNC Symbol;Acc:HGNC:3052]	protein_coding	18.5117	17.4238	17.5066	25.6287	26.1628	27.3758	21.2283	22.1414	21.7482	0.675176	0.00518037	0.124626	ENSG00000114126	TFDP2	36.0878	37.7183	33.5147	0.745513	0.00534609	0.127529	3	-	141944428	142149544	transcription factor Dp-2 [Source:HGNC Symbol;Acc:HGNC:11751]	protein_coding	24.3298	27.6725	27.9991
ENSG00000136783	NIPSNAP3A	9	+	104747688	104760122	nipsnap homolog 3A [Source:HGNC Symbol;Acc:HGNC:23619]	protein_coding	11.9633	12.2883	12.1457	14.9771	15.2533	15.209	13.8793	16.1062	12.7907	0.801139	0.00518038	0.124626	ENSG00000132155	RAF1	45.1354	70.917	58.3638	1.1764	0.00536122	0.127529	3	-	12583601	12664226	Raf-1 proto-oncogene, serine/threonine kinase [Source:HGNC Symbol;Acc:HGNC:9829]	protein_coding	72.6852	80.164	52.3401
ENSG00000096401	CDC5L	6	+	44387525	44450426	cell division cycle 5 like [Source:HGNC Symbol;Acc:HGNC:1743]	protein_coding	12.4229	13.2164	13.2498	17.4214	15.5803	17.0938	16.6658	15.8428	15.8213	0.776433	0.0051805	0.124626	ENSG00000144744	UBA3	46.5463	46.0174	44.2278	0.720398	0.00538388	0.127529	3	-	69054730	69080408	ubiquitin like modifier activating enzyme 3 [Source:HGNC Symbol;Acc:HGNC:12470]	protein_coding	33.8806	33.5584	31.097
ENSG00000243302	AC018638.4	7	+	128651185	128652334		processed_pseudogene	20.9691	19.6205	15.5096	14.9586	16.6839	14.3922	11.5218	12.7603	13.891	1.21849	0.00518519	0.124626	ENSG00000204256	BRD2	99.5237	95.5957	109.512	1.53614	0.0053899	0.127529	6	+	32968660	32981505	bromodomain containing 2 [Source:HGNC Symbol;Acc:HGNC:1103]	protein_coding	153.945	170.394	143.635
ENSG00000173141	MRPL57	13	+	21176645	21179084	mitochondrial ribosomal protein L57 [Source:HGNC Symbol;Acc:HGNC:14514]	protein_coding	6.97196	6.60124	7.06685	10.0157	10.5306	10.3078	9.14787	10.0329	12.4218	0.669278	0.00520374	0.124626	ENSG00000105723	GSK3A	26.5887	24.6966	24.6665	1.31267	0.00539811	0.127529	19	-	42230186	42242625	glycogen synthase kinase 3 alpha [Source:HGNC Symbol;Acc:HGNC:4616]	protein_coding	36.9262	32.1046	30.6779
ENSG00000142530	FAM71E1	19	-	50466785	50476753	family with sequence similarity 71 member E1 [Source:HGNC Symbol;Acc:HGNC:25107]	protein_coding	7.22004	7.1163	4.84243	4.45326	4.71317	3.84827	4.88626	7.02384	7.75979	1.47253	0.00521621	0.124626	ENSG00000114346	ECT2	47.9837	45.3858	38.3279	0.856239	0.00546834	0.127536	3	+	172750682	172821474	epithelial cell transforming 2 [Source:HGNC Symbol;Acc:HGNC:3155]	protein_coding	35.7534	33.0445	43.9622
ENSG00000129250	KIF1C	17	+	4997948	5028401	kinesin family member 1C [Source:HGNC Symbol;Acc:HGNC:6317]	protein_coding	17.6967	16.1744	15.9194	13.9528	17.2321	14.2285	14.2198	15.5412	14.617	1.09632	0.00522839	0.124626	ENSG00000126457	PRMT1	86.4069	115.374	114.774	1.4649	0.00547365	0.127536	19	+	49675786	49689029	protein arginine methyltransferase 1 [Source:HGNC Symbol;Acc:HGNC:5187]	protein_coding	169.313	158.324	136.099
ENSG00000105887	MTPN	7	-	135926761	135977353	myotrophin [Source:HGNC Symbol;Acc:HGNC:15667]	protein_coding	81.1415	82.837	87.3279	88.4621	83.9865	87.1179	97.2345	93.2678	94.2758	0.968181	0.00524444	0.124626	ENSG00000104375	STK3	12.531	11.6207	13.388	0.839896	0.00548248	0.127536	8	-	98401403	98942827	serine/threonine kinase 3 [Source:HGNC Symbol;Acc:HGNC:11406]	protein_coding	9.27795	10.4894	11.7573
ENSG00000197457	STMN3	20	-	63639705	63657682	stathmin 3 [Source:HGNC Symbol;Acc:HGNC:15926]	protein_coding	19.5873	19.3761	19.9071	11.0573	13.7292	12.5914	15.311	15.0753	14.3308	1.57455	0.00524461	0.124626	ENSG00000105486	LIG1	29.3158	25.1887	35.591	1.54433	0.00549615	0.127536	19	-	48115445	48170603	DNA ligase 1 [Source:HGNC Symbol;Acc:HGNC:6598]	protein_coding	55.4731	45.1846	38.4957
ENSG00000132361	CLUH	17	-	2689386	2712663	clustered mitochondria homolog [Source:HGNC Symbol;Acc:HGNC:29094]	protein_coding	31.9516	31.5688	26.7956	23.9313	26.9027	24.7069	19.6269	24.9855	24.1547	1.19551	0.00525906	0.124652	ENSG00000187866	FAM122A	6.5611	6.47514	6.31776	0.646064	0.00551914	0.127536	9	+	68780034	68784608	family with sequence similarity 122A [Source:HGNC Symbol;Acc:HGNC:23490]	protein_coding	3.71198	4.3945	4.38683
ENSG00000172292	CERS6	2	+	168455862	168775137	ceramide synthase 6 [Source:HGNC Symbol;Acc:HGNC:23826]	protein_coding	8.46781	8.8751	9.66712	13.5243	12.9218	12.455	11.8611	12.0179	11.8259	0.694561	0.00528829	0.125026	ENSG00000114107	CEP70	22.3531	23.4547	22.1243	0.995475	0.00552055	0.127536	3	-	138494344	138594538	centrosomal protein 70 [Source:HGNC Symbol;Acc:HGNC:29972]	protein_coding	21.0911	20.8893	25.6442
ENSG00000253729	PRKDC	8	-	47773108	47960183	protein kinase, DNA-activated, catalytic polypeptide [Source:HGNC Symbol;Acc:HGNC:9413]	protein_coding	73.2272	75.5357	74.8921	88.7347	121.658	128.131	101.728	73.0004	87.7961	0.660708	0.00530499	0.125104	ENSG00000130821	SLC6A8	43.155	41.5287	41.8835	1.49418	0.00552326	0.127536	X	+	153688099	153696593	solute carrier family 6 member 8 [Source:HGNC Symbol;Acc:HGNC:11055]	protein_coding	71.9775	59.7243	57.4278
ENSG00000247315	ZCCHC3	20	+	296968	300321	zinc finger CCHC-type containing 3 [Source:HGNC Symbol;Acc:HGNC:16230]	protein_coding	14.1159	13.6736	14.5206	18.2249	18.6577	18.7596	17.0899	17.1654	17.687	0.760525	0.00533643	0.125527	ENSG00000181467	RAP2B	6.06203	5.89203	6.0322	0.681427	0.00553373	0.127536	3	+	153162270	153170620	RAP2B, member of RAS oncogene family [Source:HGNC Symbol;Acc:HGNC:9862]	protein_coding	4.15644	3.91632	4.174
ENSG00000101109	STK4	20	+	44966474	45079959	serine/threonine kinase 4 [Source:HGNC Symbol;Acc:HGNC:11408]	protein_coding	19.1286	19.3922	18.1277	21.2307	22.7762	19.5313	16.5971	16.9594	10.5636	0.891617	0.00535781	0.125713	ENSG00000070669	ASNS	143.678	134.278	113.953	0.926313	0.00553658	0.127536	7	-	97852118	97872542	asparagine synthetase (glutamine-hydrolyzing) [Source:HGNC Symbol;Acc:HGNC:753]	protein_coding	104.587	127.779	130.662
ENSG00000182841	RRP7BP	22	-	42555223	42582038	ribosomal RNA processing 7 homolog B, pseudogene [Source:HGNC Symbol;Acc:HGNC:30454]	transcribed_unprocessed_pseudogene	44.9123	45.0275	43.7004	30.2931	35.2623	23.5039	22.9522	43.6168	38.7869	1.50041	0.00539239	0.126025	ENSG00000125977	EIF2S2	83.9466	81.3686	77.9481	0.927171	0.00558779	0.127536	20	-	34088298	34112332	eukaryotic translation initiation factor 2 subunit beta [Source:HGNC Symbol;Acc:HGNC:3266]	protein_coding	68.1143	76.5304	80.8997
ENSG00000151151	IPMK	10	-	58191517	58267934	inositol polyphosphate multikinase [Source:HGNC Symbol;Acc:HGNC:20739]	protein_coding	3.6501	4.00145	4.27521	8.59532	6.5622	7.43481	#N/A	#N/A	#N/A	0.528538	0.00539818	0.126025	ENSG00000136628	EPRS	64.7671	63.4666	61.7028	0.906213	0.00560558	0.127536	1	-	219968601	220046658	glutamyl-prolyl-tRNA synthetase [Source:HGNC Symbol;Acc:HGNC:3418]	protein_coding	55.6733	57.5572	58.8896
ENSG00000114861	FOXP1	3	-	70954693	71583989	forkhead box P1 [Source:HGNC Symbol;Acc:HGNC:3823]	protein_coding	4.79641	5.30131	5.29823	9.00164	9.63223	7.73032	#N/A	#N/A	#N/A	0.584445	0.00542927	0.126181	ENSG00000198695	MT-ND6	230.907	177.315	187.18	0.354554	0.00563211	0.127536	MT	-	14149	14673	mitochondrially encoded NADH:ubiquinone oxidoreductase core subunit 6 [Source:HGNC Symbol;Acc:HGNC:7462]	protein_coding	67.6124	70.9538	72.5165
ENSG00000065485	PDIA5	3	+	123067062	123225227	protein disulfide isomerase family A member 5 [Source:HGNC Symbol;Acc:HGNC:24811]	protein_coding	30.5275	35.3666	30.6586	22.4779	23.0951	22.9554	25.1892	27.3442	24.8118	1.40877	0.00544654	0.126181	ENSG00000168434	COG7	10.1656	11.5253	11.6179	1.35488	0.00563744	0.127536	16	-	23388493	23453180	component of oligomeric golgi complex 7 [Source:HGNC Symbol;Acc:HGNC:18622]	protein_coding	16.0529	13.6373	15.45
ENSG00000105696	TMEM59L	19	+	18607430	18621039	transmembrane protein 59 like [Source:HGNC Symbol;Acc:HGNC:13237]	protein_coding	32.0366	30.0941	28.841	21.4321	23.758	21.0579	25.0607	30.6406	24.8518	1.37303	0.00546221	0.126181	ENSG00000176531	PHLDB3	8.00095	8.07386	8.02526	1.28135	0.00566123	0.127536	19	-	43474954	43504935	pleckstrin homology like domain family B member 3 [Source:HGNC Symbol;Acc:HGNC:30499]	protein_coding	11.5158	10.2583	9.1149
ENSG00000135775	COG2	1	+	230642489	230693982	component of oligomeric golgi complex 2 [Source:HGNC Symbol;Acc:HGNC:6546]	protein_coding	15.3517	16.9376	16.1405	19.4755	21.9336	24.4429	21.0389	22.8463	23.4466	0.735554	0.00547946	0.126181	ENSG00000272196	HIST2H2AA4	12.9165	13.8862	15.573	1.97241	0.00566387	0.127536	1	+	149851061	149851624	histone cluster 2 H2A family member a4 [Source:HGNC Symbol;Acc:HGNC:29668]	protein_coding	27.8233	28.9418	26.8463
ENSG00000175274	TP53I11	11	-	44885903	44951306	tumor protein p53 inducible protein 11 [Source:HGNC Symbol;Acc:HGNC:16842]	protein_coding	46.37	41.3101	34.0055	29.0951	32.0959	27.5709	29.6452	34.5202	34.0157	1.3708	0.00549121	0.126181	ENSG00000197977	ELOVL2	7.8455	8.2022	7.65736	0.609967	0.00566699	0.127536	6	-	10980759	11044314	ELOVL fatty acid elongase 2 [Source:HGNC Symbol;Acc:HGNC:14416]	protein_coding	4.68009	4.54741	5.2201
ENSG00000196591	HDAC2	6	-	113933028	114011308	histone deacetylase 2 [Source:HGNC Symbol;Acc:HGNC:4853]	protein_coding	42.8656	44.2323	43.4101	64.5685	61.3413	67.2539	59.3672	59.0167	52.4639	0.675685	0.00550978	0.126181	ENSG00000106089	STX1A	10.0229	13.4662	14.9945	1.87499	0.00567987	0.127536	7	-	73699206	73719672	syntaxin 1A [Source:HGNC Symbol;Acc:HGNC:11433]	protein_coding	25.7622	23.4783	22.9423
ENSG00000183255	PTTG1IP	21	-	44849585	44873903	PTTG1 interacting protein [Source:HGNC Symbol;Acc:HGNC:13524]	protein_coding	45.7623	46.7993	47.121	52.4348	53.7007	49.7595	48.862	49.1971	52.2107	0.896024	0.00552665	0.126181	ENSG00000109854	HTATIP2	40.9395	39.8952	38.3366	0.740832	0.00569981	0.127536	11	+	20363685	20383783	HIV-1 Tat interactive protein 2 [Source:HGNC Symbol;Acc:HGNC:16637]	protein_coding	29.0859	28.5694	30.6228
ENSG00000137871	ZNF280D	15	-	56630181	56918571	zinc finger protein 280D [Source:HGNC Symbol;Acc:HGNC:25953]	protein_coding	7.04871	7.52025	7.38117	9.70688	8.9449	8.26566	7.07692	9.25923	8.39561	0.815667	0.00552758	0.126181	ENSG00000060982	BCAT1	15.9305	12.5891	15.0536	0.931659	0.00570008	0.127536	12	-	24810022	24949459	branched chain amino acid transaminase 1 [Source:HGNC Symbol;Acc:HGNC:976]	protein_coding	14.2088	13.8314	12.5531
ENSG00000166575	TMEM135	11	+	87037844	87323758	transmembrane protein 135 [Source:HGNC Symbol;Acc:HGNC:26167]	protein_coding	4.72222	4.01837	5.08694	7.82299	6.46727	7.80248	#N/A	#N/A	#N/A	0.626393	0.00552826	0.126181	ENSG00000138111	MFSD13A	12.2729	18.5156	18.0062	1.5828	0.00571781	0.127536	10	+	102461395	102477045	major facilitator superfamily domain containing 13A [Source:HGNC Symbol;Acc:HGNC:26196]	protein_coding	26.8777	26.1182	24.2537
ENSG00000102393	GLA	X	-	101397803	101407925	galactosidase alpha [Source:HGNC Symbol;Acc:HGNC:4296]	protein_coding	111.785	119.979	125.508	206.343	208.09	186.833	136.114	123.285	144.172	0.59422	0.00558778	0.126261	ENSG00000112697	TMEM30A	19.3841	18.5612	19.878	0.893135	0.00573427	0.127536	6	-	75252924	75284968	transmembrane protein 30A [Source:HGNC Symbol;Acc:HGNC:16667]	protein_coding	17.0795	17.4859	17.0754
ENSG00000144655	CSRNP1	3	-	39141855	39154562	cysteine and serine rich nuclear protein 1 [Source:HGNC Symbol;Acc:HGNC:14300]	protein_coding	14.5542	14.968	13.8708	29.1384	26.3417	29.8228	12.8497	13.5363	14.1051	0.508866	0.00560518	0.126261	ENSG00000147874	HAUS6	24.1453	23.5802	24.8432	0.768314	0.00575117	0.127536	9	-	19053143	19103119	HAUS augmin like complex subunit 6 [Source:HGNC Symbol;Acc:HGNC:25948]	protein_coding	17.6881	18.9567	19.1038
ENSG00000128228	SDF2L1	22	+	21642261	21644298	stromal cell derived factor 2 like 1 [Source:HGNC Symbol;Acc:HGNC:10676]	protein_coding	25.218	24.4418	24.7057	18.7771	20.8376	17.5689	21.778	24.5149	25.2448	1.30031	0.00560647	0.126261	ENSG00000166503	HDGFL3	10.3087	10.0859	9.44505	0.79248	0.00577637	0.127536	15	-	83112738	83208018	HDGF like 3 [Source:HGNC Symbol;Acc:HGNC:24937]	protein_coding	7.56348	8.21145	7.86616
ENSG00000077254	USP33	1	-	77695987	77759852	ubiquitin specific peptidase 33 [Source:HGNC Symbol;Acc:HGNC:20059]	protein_coding	28.672	33.2149	39.8092	44.0552	37.4108	37.5955	32.4527	32.2929	35.5422	0.854184	0.0056386	0.126261	ENSG00000103168	TAF1C	10.2292	13.7612	14.228	1.2018	0.00580618	0.127536	16	-	84177847	84187070	TATA-box binding protein associated factor, RNA polymerase I subunit C [Source:HGNC Symbol;Acc:HGNC:11534]	protein_coding	18.5268	15.0359	12.3743
ENSG00000170454	KRT75	12	-	52424070	52434525	keratin 75 [Source:HGNC Symbol;Acc:HGNC:24431]	protein_coding	3.7331	3.1725	2.86268	1.18994	1.59568	1.60122	#N/A	#N/A	#N/A	2.21839	0.0056389	0.126261	ENSG00000125249	RAP2A	19.9624	20.7935	19.2799	0.818885	0.00581175	0.127536	13	+	97434222	97469128	RAP2A, member of RAS oncogene family [Source:HGNC Symbol;Acc:HGNC:9861]	protein_coding	15.585	16.0934	17.4786
ENSG00000168538	TRAPPC11	4	+	183659267	183713594	trafficking protein particle complex 11 [Source:HGNC Symbol;Acc:HGNC:25751]	protein_coding	8.56293	8.75314	8.82735	10.0899	8.7975	10.7898	10.009	8.75688	9.39449	0.881046	0.00563892	0.126261	ENSG00000181404	WASHC1	10.3384	11.6259	11.4553	1.19553	0.0058342	0.127536	9	-	14521	29739	WASH complex subunit 1 [Source:HGNC Symbol;Acc:HGNC:24361]	protein_coding	15.1082	12.9621	11.8897
ENSG00000117133	RPF1	1	+	84479259	84497790	ribosome production factor 1 homolog [Source:HGNC Symbol;Acc:HGNC:30350]	protein_coding	32.0651	33.9736	40.6511	42.4204	40.2741	44.1678	44.3803	43.5104	43.6615	0.841027	0.00565409	0.126261	ENSG00000173465	SSSCA1	18.3403	20.1206	18.3695	1.18718	0.00583902	0.127536	11	+	65570430	65573942	Sjogren syndrome/scleroderma autoantigen 1 [Source:HGNC Symbol;Acc:HGNC:11328]	protein_coding	23.8116	23.3333	20.3289
ENSG00000037042	TUBG2	17	+	42659305	42667006	tubulin gamma 2 [Source:HGNC Symbol;Acc:HGNC:12419]	protein_coding	34.4859	32.7629	28.3512	22.7692	24.05	23.7359	21.1577	21.65	23.7839	1.35482	0.00566866	0.126261	ENSG00000177854	TMEM187	5.18497	5.1119	5.40343	0.652745	0.00584241	0.127536	X	+	153972327	153983195	transmembrane protein 187 [Source:HGNC Symbol;Acc:HGNC:13705]	protein_coding	3.16322	3.43829	3.63637
ENSG00000182809	CRIP2	14	+	105472962	105480170	cysteine rich protein 2 [Source:HGNC Symbol;Acc:HGNC:2361]	protein_coding	7.78843	9.71179	8.6595	4.99064	7.26224	6.22571	5.91639	4.72261	7.684	1.415	0.00568987	0.126261	ENSG00000023287	RB1CC1	22.9576	21.3607	20.8151	0.789231	0.00584679	0.127536	8	-	52622456	52745843	RB1 inducible coiled-coil 1 [Source:HGNC Symbol;Acc:HGNC:15574]	protein_coding	16.4322	17.6331	17.3337
ENSG00000124802	EEF1E1	6	-	8073360	8102578	eukaryotic translation elongation factor 1 epsilon 1 [Source:HGNC Symbol;Acc:HGNC:3212]	protein_coding	31.5619	33.5638	37.431	41.6843	37.0828	40.224	37.6711	40.7594	38.6728	0.86192	0.00569578	0.126261	ENSG00000146676	PURB	18.6449	18.6178	18.3216	0.772922	0.0058572	0.127536	7	-	44876293	44885361	purine rich element binding protein B [Source:HGNC Symbol;Acc:HGNC:9702]	protein_coding	13.27	13.8448	15.8407
ENSG00000141756	FKBP10	17	+	41812680	41823217	FK506 binding protein 10 [Source:HGNC Symbol;Acc:HGNC:18169]	protein_coding	197.673	185.604	178.847	143.617	151.866	132.222	108.291	115.446	112.522	1.31426	0.00569748	0.126261	ENSG00000117724	CENPF	28.2483	27.59	28.2764	0.720114	0.00586256	0.127536	1	+	214603195	214664588	centromere protein F [Source:HGNC Symbol;Acc:HGNC:1857]	protein_coding	19.293	20.9486	20.3222
ENSG00000128951	DUT	15	+	48331011	48343373	deoxyuridine triphosphatase [Source:HGNC Symbol;Acc:HGNC:3078]	protein_coding	19.2618	18.2079	22.2292	34.0755	21.9523	30.2821	23.5407	33.3169	25.3883	0.691788	0.00570646	0.126261	ENSG00000124795	DEK	95.7346	89.0686	97.7854	0.799226	0.00586394	0.127536	6	-	18223868	18264823	DEK proto-oncogene [Source:HGNC Symbol;Acc:HGNC:2768]	protein_coding	69.9894	72.0158	83.8408
ENSG00000164985	PSIP1	9	-	15464066	15511019	PC4 and SFRS1 interacting protein 1 [Source:HGNC Symbol;Acc:HGNC:9527]	protein_coding	64.4961	71.012	79.7146	87.5926	84.6879	88.1159	85.8961	82.4786	86.4842	0.826539	0.00574115	0.126727	ENSG00000151883	PARP8	5.31722	7.02966	6.06814	0.762816	0.00588109	0.127536	5	+	50665899	50846522	poly(ADP-ribose) polymerase family member 8 [Source:HGNC Symbol;Acc:HGNC:26124]	protein_coding	5.97695	4.67558	3.38762
ENSG00000220842	RPL21P16	10	-	120354701	120355183	ribosomal protein L21 pseudogene 16 [Source:HGNC Symbol;Acc:HGNC:31396]	processed_pseudogene	97.4423	110.208	117.45	113.628	106.443	115.296	105.648	107.91	119.868	0.969389	0.00581096	0.127147	ENSG00000152117	AC073869.1	17.5616	17.0486	16.5353	1.60339	0.00588121	0.127536	2	+	131492813	131521573		transcribed_processed_pseudogene	28.2381	27.2818	26.5043
ENSG00000119335	SET	9	+	128683424	128696400	SET nuclear proto-oncogene [Source:HGNC Symbol;Acc:HGNC:10760]	protein_coding	183.202	172.068	195.879	206.747	198.046	215.31	202.02	186.332	200.482	0.888808	0.00582258	0.127147	ENSG00000099800	TIMM13	20.0019	22.7393	23.7278	1.18737	0.00588416	0.127536	19	-	2425624	2427894	translocase of inner mitochondrial membrane 13 [Source:HGNC Symbol;Acc:HGNC:11816]	protein_coding	28.0757	27.2449	23.608
ENSG00000187609	EXD3	9	-	137306896	137423262	exonuclease 3'-5' domain containing 3 [Source:HGNC Symbol;Acc:HGNC:26023]	protein_coding	22.2671	21.8174	18.9318	12.7934	14.5882	13.6556	19.965	19.6871	19.1407	1.5352	0.00583703	0.127147	ENSG00000259244	AC048382.2	2.08446	2.15109	2.31648	2.20578	0.00591188	0.127836	15	-	84513241	84526949		processed_transcript	6.17029	4.37348	3.94473
ENSG00000136111	TBC1D4	13	-	75284665	75482114	TBC1 domain family member 4 [Source:HGNC Symbol;Acc:HGNC:19165]	protein_coding	12.3624	12.6017	13.304	18.7186	17.3375	18.4209	#N/A	#N/A	#N/A	0.702627	0.00584665	0.127147	ENSG00000111371	SLC38A1	38.0177	35.9833	36.4353	0.699402	0.00592751	0.127857	12	-	46183063	46270017	solute carrier family 38 member 1 [Source:HGNC Symbol;Acc:HGNC:13447]	protein_coding	25.4136	24.4962	27.3206
ENSG00000122873	CISD1	10	+	58269058	58289586	CDGSH iron sulfur domain 1 [Source:HGNC Symbol;Acc:HGNC:30880]	protein_coding	9.84152	11.6254	11.5928	17.2286	15.8306	16.4344	14.4409	13.9208	14.3926	0.668161	0.00585345	0.127147	ENSG00000107798	LIPA	40.9506	42.0125	41.1996	0.711894	0.00594069	0.127857	10	-	89213569	89414557	lipase A, lysosomal acid type [Source:HGNC Symbol;Acc:HGNC:6617]	protein_coding	28.9584	27.9204	31.5032
ENSG00000196072	BLOC1S2	10	-	100273280	100286712	biogenesis of lysosomal organelles complex 1 subunit 2 [Source:HGNC Symbol;Acc:HGNC:20984]	protein_coding	30.9197	38.5385	39.2652	44.6915	39.2273	40.4346	35.4891	41.9401	33.2881	0.87434	0.00588262	0.127147	ENSG00000166165	CKB	239.968	259.724	275.229	1.28509	0.00596583	0.128098	14	-	103519659	103523111	creatine kinase B [Source:HGNC Symbol;Acc:HGNC:1991]	protein_coding	383.105	318.35	294.394
ENSG00000001630	CYP51A1	7	-	92112151	92142952	cytochrome P450 family 51 subfamily A member 1 [Source:HGNC Symbol;Acc:HGNC:2649]	protein_coding	14.2072	17.2794	19.4183	24.8004	19.2365	21.0821	16.6352	16.092	16.8468	0.781822	0.00588795	0.127147	ENSG00000087086	FTL	436.994	428.388	427.119	1.19179	0.00599852	0.128157	19	+	48965301	48966878	ferritin light chain [Source:HGNC Symbol;Acc:HGNC:3999]	protein_coding	521.251	509.728	509.413
ENSG00000135837	CEP350	1	+	179954738	180114880	centrosomal protein 350 [Source:HGNC Symbol;Acc:HGNC:24238]	protein_coding	9.61091	8.81458	10.5882	12.1375	12.5144	10.6695	#N/A	#N/A	#N/A	0.821571	0.00590162	0.127147	ENSG00000085872	CHERP	30.897	32.8882	32.4468	1.38981	0.00600065	0.128157	19	-	16517889	16542530	calcium homeostasis endoplasmic reticulum protein [Source:HGNC Symbol;Acc:HGNC:16930]	protein_coding	51.4032	39.9596	42.3928
ENSG00000138111	MFSD13A	10	+	102461395	102477045	major facilitator superfamily domain containing 13A [Source:HGNC Symbol;Acc:HGNC:26196]	protein_coding	26.8777	26.1182	24.2537	21.6681	18.0309	17.4735	12.2729	18.5156	18.0062	1.35098	0.00591288	0.127147	ENSG00000125733	TRIP10	52.4341	50.1186	45.8176	1.25118	0.0060104	0.128157	19	+	6737925	6751526	thyroid hormone receptor interactor 10 [Source:HGNC Symbol;Acc:HGNC:12304]	protein_coding	67.2786	59.7016	58.6654
ENSG00000136280	CCM2	7	+	44999475	45076469	CCM2 scaffolding protein [Source:HGNC Symbol;Acc:HGNC:21708]	protein_coding	24.8457	22.2236	19.4768	13.0494	15.894	14.9749	19.1961	22.1741	20.0494	1.51487	0.00591384	0.127147	ENSG00000143761	ARF1	408.327	394.973	440.882	1.3639	0.00603655	0.128241	1	+	228082660	228099212	ADP ribosylation factor 1 [Source:HGNC Symbol;Acc:HGNC:652]	protein_coding	576.12	587.19	533.645
ENSG00000105379	ETFB	19	-	51345169	51366418	electron transfer flavoprotein beta subunit [Source:HGNC Symbol;Acc:HGNC:3482]	protein_coding	37.2963	43.0487	31.0692	37.5248	28.8875	40.897	31.6195	27.3704	33.4792	1.03824	0.00591942	0.127147	ENSG00000185615	PDIA2	4.271	4.94743	4.32121	1.62333	0.00604225	0.128241	16	+	283152	287215	protein disulfide isomerase family A member 2 [Source:HGNC Symbol;Acc:HGNC:14180]	protein_coding	8.63501	7.05241	6.31055
ENSG00000137267	TUBB2A	6	-	3153669	3157526	tubulin beta 2A class IIa [Source:HGNC Symbol;Acc:HGNC:12412]	protein_coding	46.5028	41.7843	41.1655	35.6307	38.692	37.8687	40.4825	43.212	47.761	1.15381	0.00593302	0.127147	ENSG00000131653	TRAF7	31.0087	32.5207	32.5256	1.23577	0.00607123	0.12848	16	+	2155698	2178129	TNF receptor associated factor 7 [Source:HGNC Symbol;Acc:HGNC:20456]	protein_coding	41.018	41.3303	36.3602
ENSG00000101367	MAPRE1	20	+	32819893	32850405	microtubule associated protein RP/EB family member 1 [Source:HGNC Symbol;Acc:HGNC:6890]	protein_coding	56.6138	56.7374	62.4705	72.5599	71.4511	76.1095	73.9294	71.3755	76.7163	0.798779	0.00594572	0.127147	ENSG00000104408	EIF3E	305.187	289.878	319.929	0.833685	0.0060876	0.12848	8	-	108201216	108435333	eukaryotic translation initiation factor 3 subunit E [Source:HGNC Symbol;Acc:HGNC:3277]	protein_coding	239.822	250.992	271.998
ENSG00000075131	TIPIN	15	-	66336206	66386746	TIMELESS interacting protein [Source:HGNC Symbol;Acc:HGNC:30750]	protein_coding	25.7023	26.5762	23.6682	29.1935	23.7193	28.3134	21.8889	20.211	25.4094	0.935026	0.00595126	0.127147	ENSG00000138138	ATAD1	34.4063	34.2647	31.3487	0.66092	0.00612163	0.12848	10	-	87751512	87841343	ATPase family, AAA domain containing 1 [Source:HGNC Symbol;Acc:HGNC:25903]	protein_coding	20.2028	16.4226	29.4694
ENSG00000270647	TAF15	17	+	35713791	35864615	TATA-box binding protein associated factor 15 [Source:HGNC Symbol;Acc:HGNC:11547]	protein_coding	110.983	113.418	88.9151	94.7629	96.4036	90.1436	77.5708	91.403	86.0533	1.11376	0.00596665	0.127184	ENSG00000127481	UBR4	36.6142	37.3303	37.1323	1.53063	0.00612985	0.12848	1	-	19074506	19210276	ubiquitin protein ligase E3 component n-recognin 4 [Source:HGNC Symbol;Acc:HGNC:30313]	protein_coding	61.4583	54.159	54.4164
ENSG00000258643	BCL2L2-PABPN1	14	+	23306835	23325369	BCL2L2-PABPN1 readthrough [Source:HGNC Symbol;Acc:HGNC:42959]	protein_coding	3.89448	5.08874	12.194	10.791	5.28508	6.7048	6.42023	4.11331	4.85737	0.929698	0.00599753	0.12755	ENSG00000103769	RAB11A	19.5941	17.8925	19.7034	0.852461	0.00614679	0.12848	15	+	65726054	65891991	RAB11A, member RAS oncogene family [Source:HGNC Symbol;Acc:HGNC:9760]	protein_coding	14.8485	15.8955	18.0038
ENSG00000249115	HAUS5	19	+	35612744	35625349	HAUS augmin like complex subunit 5 [Source:HGNC Symbol;Acc:HGNC:29130]	protein_coding	17.5178	17.5305	16.2658	15.8832	15.9583	13.8713	13.9426	13.8779	13.5275	1.12245	0.00606461	0.128683	ENSG00000185359	HGS	64.4124	65.0433	57.7903	1.39664	0.00616741	0.12848	17	+	81683326	81703138	hepatocyte growth factor-regulated tyrosine kinase substrate [Source:HGNC Symbol;Acc:HGNC:4897]	protein_coding	94.0259	92.7648	74.7369
ENSG00000079462	PAFAH1B3	19	-	42297033	42303546	platelet activating factor acetylhydrolase 1b catalytic subunit 3 [Source:HGNC Symbol;Acc:HGNC:8576]	protein_coding	26.6972	23.4138	21.7347	14.0653	17.8949	16.3339	21.4564	23.3444	23.6095	1.48737	0.00608994	0.128878	ENSG00000086189	DIMT1	12.1631	12.3115	11.7264	0.826748	0.00617889	0.12848	5	-	62387254	62403939	DIM1 dimethyladenosine transferase 1 homolog [Source:HGNC Symbol;Acc:HGNC:30217]	protein_coding	10.6161	9.17499	10.1328
ENSG00000120802	TMPO	12	+	98515512	98550379	thymopoietin [Source:HGNC Symbol;Acc:HGNC:11875]	protein_coding	44.8535	51.423	51.8219	60.0506	57.2375	65.228	55.7337	61.4759	55.0316	0.811457	0.00610148	0.128878	ENSG00000179029	TMEM107	11.1375	12.3204	11.5971	0.54969	0.00619248	0.12848	17	-	8173237	8176399	transmembrane protein 107 [Source:HGNC Symbol;Acc:HGNC:28128]	protein_coding	7.44039	6.00732	5.80817
ENSG00000164880	INTS1	7	-	1470277	1504367	integrator complex subunit 1 [Source:HGNC Symbol;Acc:HGNC:24555]	protein_coding	34.1075	32.8796	26.0708	23.1257	23.5234	22.216	22.2835	25.9121	22.8062	1.35115	0.00611952	0.128967	ENSG00000101752	MIB1	43.4772	41.9478	37.9979	0.82121	0.00621797	0.12848	18	+	21704957	21870957	mindbomb E3 ubiquitin protein ligase 1 [Source:HGNC Symbol;Acc:HGNC:21086]	protein_coding	32.5533	32.9744	35.8231
ENSG00000011243	AKAP8L	19	-	15380048	15419141	A-kinase anchoring protein 8 like [Source:HGNC Symbol;Acc:HGNC:29857]	protein_coding	84.8165	83.5964	69.9475	62.6517	80.2854	63.7276	57.2936	77.2112	62.316	1.15335	0.00617763	0.12944	ENSG00000168066	SF1	73.9843	76.389	72.5771	1.5332	0.00622192	0.12848	11	-	64764606	64778786	splicing factor 1 [Source:HGNC Symbol;Acc:HGNC:12950]	protein_coding	115.765	118.434	107.645
ENSG00000198677	TTC37	5	-	95463895	95555007	tetratricopeptide repeat domain 37 [Source:HGNC Symbol;Acc:HGNC:23639]	protein_coding	31.8839	33.7921	36.1401	41.1178	35.6631	36.1169	34.6339	37.1732	35.8361	0.901869	0.00621007	0.12944	ENSG00000205746	AC126755.1	19.099	17.4482	17.3597	1.82207	0.00623139	0.12848	16	-	18334400	18352476		transcribed_unprocessed_pseudogene	42.3532	26.8039	29.0897
ENSG00000020129	NCDN	1	+	35557473	35567274	neurochondrin [Source:HGNC Symbol;Acc:HGNC:17597]	protein_coding	22.6575	19.7848	17.3643	12.9883	15.3139	13.6572	15.0163	15.9756	14.903	1.42504	0.00623848	0.12944	ENSG00000008838	MED24	55.8683	44.6015	43.1001	1.58544	0.00625163	0.12848	17	-	40019097	40061215	mediator complex subunit 24 [Source:HGNC Symbol;Acc:HGNC:22963]	protein_coding	79.7212	80.1682	67.75
ENSG00000165819	METTL3	14	-	21498133	21511375	methyltransferase like 3 [Source:HGNC Symbol;Acc:HGNC:17563]	protein_coding	53.7089	43.1089	42.4944	38.0926	42.5613	41.2747	42.1991	37.8451	39.7329	1.14254	0.00625884	0.12944	ENSG00000204899	MZT1	54.5031	54.4507	46.077	0.750413	0.00626346	0.12848	13	-	72708357	72727687	mitotic spindle organizing protein 1 [Source:HGNC Symbol;Acc:HGNC:33830]	protein_coding	34.2883	36.5806	45.4608
ENSG00000077235	GTF3C1	16	-	27459555	27549913	general transcription factor IIIC subunit 1 [Source:HGNC Symbol;Acc:HGNC:4664]	protein_coding	56.5322	51.7266	49.6944	41.4432	46.2086	46.0831	41.8366	44.6049	36.8194	1.18105	0.00625937	0.12944	ENSG00000134602	STK26	31.144	33.9399	32.8291	0.606852	0.0062728	0.12848	X	+	132023265	132075943	serine/threonine kinase 26 [Source:HGNC Symbol;Acc:HGNC:18174]	protein_coding	19.3285	19.452	20.6264
ENSG00000005007	UPF1	19	+	18831938	18868236	UPF1, RNA helicase and ATPase [Source:HGNC Symbol;Acc:HGNC:9962]	protein_coding	63.8204	55.9916	55.9686	46.3524	41.8707	47.3269	36.682	38.7003	44.8409	1.29673	0.00625964	0.12944	ENSG00000167005	NUDT21	50.1985	49.11	48.0549	0.874457	0.00627438	0.12848	16	-	56429133	56452199	nudix hydrolase 21 [Source:HGNC Symbol;Acc:HGNC:13870]	protein_coding	41.5744	40.9574	46.3274
ENSG00000184575	XPOT	12	+	64404350	64451127	exportin for tRNA [Source:HGNC Symbol;Acc:HGNC:12826]	protein_coding	43.6731	43.6046	47.045	86.8963	50.7656	58.7474	48.7369	65.7154	49.7475	0.68394	0.00627494	0.12944	ENSG00000136068	FLNB	46.3297	51.0778	49.0059	1.1734	0.00627987	0.12848	3	+	58008400	58172251	filamin B [Source:HGNC Symbol;Acc:HGNC:3755]	protein_coding	54.5805	61.2907	55.9353
ENSG00000132436	FIGNL1	7	-	50444128	50542535	fidgetin like 1 [Source:HGNC Symbol;Acc:HGNC:13286]	protein_coding	15.327	14.5744	11.9594	23.2251	23.3089	21.3952	16.3297	15.271	17.6244	0.616411	0.00630023	0.12944	ENSG00000164062	APEH	40.5386	35.2374	32.8455	1.03889	0.00629121	0.12848	3	+	49674002	49683963	acylaminoacyl-peptide hydrolase [Source:HGNC Symbol;Acc:HGNC:586]	protein_coding	35.7648	41.7873	35.295
ENSG00000112996	MRPS30	5	+	44808925	44820428	mitochondrial ribosomal protein S30 [Source:HGNC Symbol;Acc:HGNC:8769]	protein_coding	31.8772	32.6587	35.4041	40.869	35.0847	40.5349	31.6794	31.0051	32.3665	0.857975	0.00630714	0.12944	ENSG00000132963	POMP	52.2871	50.331	50.3353	0.808647	0.00637024	0.129806	13	+	28659104	28678925	proteasome maturation protein [Source:HGNC Symbol;Acc:HGNC:20330]	protein_coding	39.0281	39.4626	45.1888
ENSG00000112473	SLC39A7	6	+	33200445	33204439	solute carrier family 39 member 7 [Source:HGNC Symbol;Acc:HGNC:4927]	protein_coding	75.646	80.1442	71.0544	52.1628	54.3765	53.1821	56.8107	59.2674	52.6355	1.42017	0.00632796	0.12944	ENSG00000105649	RAB3A	11.0609	11.1698	11.6232	1.53148	0.00638534	0.129826	19	-	18196784	18204074	RAB3A, member RAS oncogene family [Source:HGNC Symbol;Acc:HGNC:9777]	protein_coding	16.93	17.7982	17.1344
ENSG00000165934	CPSF2	14	+	92121937	92172145	cleavage and polyadenylation specific factor 2 [Source:HGNC Symbol;Acc:HGNC:2325]	protein_coding	5.70456	5.91336	5.66889	9.85784	9.37633	11.1585	8.45819	8.51501	9.26947	0.569207	0.00635423	0.12944	ENSG00000035687	ADSS	33.4896	30.8381	32.1217	0.802501	0.00647584	0.130742	1	-	244408494	244452134	adenylosuccinate synthase [Source:HGNC Symbol;Acc:HGNC:292]	protein_coding	26.1679	26.5345	24.6924
ENSG00000138336	TET1	10	+	68560656	68694482	tet methylcytosine dioxygenase 1 [Source:HGNC Symbol;Acc:HGNC:29484]	protein_coding	5.81256	5.7319	6.12438	8.4169	7.50536	7.9646	#N/A	#N/A	#N/A	0.740015	0.00635971	0.12944	ENSG00000196924	FLNA	129.337	164.208	130.088	1.64022	0.00651253	0.130742	X	-	154348524	154374638	filamin A [Source:HGNC Symbol;Acc:HGNC:3754]	protein_coding	244.956	242.64	207.276
ENSG00000123080	CDKN2C	1	+	50960745	50974633	cyclin dependent kinase inhibitor 2C [Source:HGNC Symbol;Acc:HGNC:1789]	protein_coding	15.2179	18.4887	24.2107	23.4473	22.4257	24.8452	23.2132	21.5945	23.6824	0.819064	0.00637339	0.12944	ENSG00000139746	RBM26	45.8094	43.203	40.7702	0.84078	0.00653693	0.130742	13	-	79311824	79406477	RNA binding motif protein 26 [Source:HGNC Symbol;Acc:HGNC:20327]	protein_coding	35.4828	35.616	38.015
ENSG00000196924	FLNA	X	-	154348524	154374638	filamin A [Source:HGNC Symbol;Acc:HGNC:3754]	protein_coding	244.956	242.64	207.276	136.102	144.583	130.405	129.337	164.208	130.088	1.69027	0.00641347	0.12944	ENSG00000160796	NBEAL2	18.8659	18.062	18.982	1.36563	0.00653941	0.130742	3	+	46979683	47009703	neurobeachin like 2 [Source:HGNC Symbol;Acc:HGNC:31928]	protein_coding	24.9828	27.9829	23.3977
ENSG00000005020	SKAP2	7	-	26667062	26995239	src kinase associated phosphoprotein 2 [Source:HGNC Symbol;Acc:HGNC:15687]	protein_coding	11.0122	9.28229	10.5024	14.8982	12.6969	13.5138	13.351	12.4261	12.4711	0.749337	0.00642528	0.12944	ENSG00000167548	KMT2D	13.4007	14.2626	13.6972	1.20464	0.0065521	0.130742	12	-	49018975	49059774	lysine methyltransferase 2D [Source:HGNC Symbol;Acc:HGNC:7133]	protein_coding	17.8697	17.0523	14.9087
ENSG00000117016	RIMS3	1	-	40620679	40665657	regulating synaptic membrane exocytosis 3 [Source:HGNC Symbol;Acc:HGNC:21292]	protein_coding	8.70139	7.5116	8.05795	4.54598	5.29133	4.65758	#N/A	#N/A	#N/A	1.67306	0.0064285	0.12944	ENSG00000170759	KIF5B	33.1327	32.6266	33.425	0.877903	0.00656051	0.130742	10	-	32009010	32056431	kinesin family member 5B [Source:HGNC Symbol;Acc:HGNC:6324]	protein_coding	27.6297	28.8772	30.5636
ENSG00000165704	HPRT1	X	+	134460153	134520513	hypoxanthine phosphoribosyltransferase 1 [Source:HGNC Symbol;Acc:HGNC:5157]	protein_coding	76.8124	74.6831	80.1468	102.344	97.7185	103.115	98.9056	97.4828	101.836	0.764072	0.0064326	0.12944	ENSG00000179387	ELMOD2	19.0124	18.4425	14.4033	0.76205	0.00656917	0.130742	4	+	140524158	140553770	ELMO domain containing 2 [Source:HGNC Symbol;Acc:HGNC:28111]	protein_coding	10.3066	17.1159	12.0889
ENSG00000073921	PICALM	11	-	85957684	86069882	phosphatidylinositol binding clathrin assembly protein [Source:HGNC Symbol;Acc:HGNC:15514]	protein_coding	30.5602	26.7136	29.3252	42.1622	40.1862	36.0654	34.4767	33.5064	34.9124	0.731393	0.00643273	0.12944	ENSG00000173327	MAP3K11	10.3806	9.29231	12.0043	0.905788	0.00658522	0.130742	11	-	65597755	65615382	mitogen-activated protein kinase kinase kinase 11 [Source:HGNC Symbol;Acc:HGNC:6850]	protein_coding	9.90071	11.2898	7.49949
ENSG00000228315	GUSBP11	22	-	23638487	23717356	glucuronidase, beta pseudogene 11 [Source:HGNC Symbol;Acc:HGNC:42325]	processed_transcript	2.25286	4.00839	4.30848	6.49758	5.07113	7.21592	7.591	7.24339	2.91183	0.563377	0.00646266	0.12944	ENSG00000104093	DMXL2	24.5848	27.8964	22.8674	0.859119	0.0066046	0.130742	15	-	51447711	51622833	Dmx like 2 [Source:HGNC Symbol;Acc:HGNC:2938]	protein_coding	19.4334	18.5024	26.7934
ENSG00000100216	TOMM22	22	+	38681948	38685421	translocase of outer mitochondrial membrane 22 [Source:HGNC Symbol;Acc:HGNC:18002]	protein_coding	35.9586	36.863	38.8308	46.2185	46.499	45.128	41.891	41.5988	42.3514	0.810024	0.00646327	0.12944	ENSG00000183458	AC138932.1	6.62436	7.56952	7.51115	1.53082	0.00660597	0.130742	16	+	14911551	14935708		transcribed_unprocessed_pseudogene	12.0874	10.1519	11.0031
ENSG00000204388	HSPA1B	6	+	31827735	31830255	heat shock protein family A (Hsp70) member 1B [Source:HGNC Symbol;Acc:HGNC:5233]	protein_coding	515.973	491.364	465.098	127.139	191.811	161.165	381.261	389.544	399.97	3.06671	0.0064641	0.12944	ENSG00000215784	FAM72D	14.7302	14.6762	14.5217	0.659751	0.00662163	0.130742	1	+	145096000	145112696	family with sequence similarity 72 member D [Source:HGNC Symbol;Acc:HGNC:33593]	protein_coding	9.11819	9.04442	10.8088
ENSG00000129245	FXR2	17	-	7591230	7614871	FMR1 autosomal homolog 2 [Source:HGNC Symbol;Acc:HGNC:4024]	protein_coding	43.811	42.5849	41.4652	33.4651	34.6545	33.0373	39.1426	35.7571	39.5362	1.26391	0.00647394	0.12944	ENSG00000158850	B4GALT3	43.505	44.22	42.8818	1.13738	0.00662291	0.130742	1	-	161171310	161177968	beta-1,4-galactosyltransferase 3 [Source:HGNC Symbol;Acc:HGNC:926]	protein_coding	48.0654	52.7982	47.6895
ENSG00000106299	WASL	7	-	123681935	123749067	Wiskott-Aldrich syndrome like [Source:HGNC Symbol;Acc:HGNC:12735]	protein_coding	9.53203	9.60617	10.4969	13.6748	13.1088	12.8033	11.948	11.8459	12.4744	0.748799	0.00647712	0.12944	ENSG00000170871	KIAA0232	8.07625	9.40398	7.61802	0.800127	0.00664308	0.130742	4	+	6781375	6884170	KIAA0232 [Source:HGNC Symbol;Acc:HGNC:28992]	protein_coding	6.12193	6.51845	7.4354
ENSG00000083312	TNPO1	5	+	72816312	72916733	transportin 1 [Source:HGNC Symbol;Acc:HGNC:6401]	protein_coding	31.6723	72.7144	65.9129	78.4488	74.4211	76.8187	67.3473	69.5488	66.5179	0.741471	0.0064849	0.12944	ENSG00000131013	PPIL4	27.2894	25.1667	25.3389	0.937636	0.00666012	0.130742	6	-	149504733	149546038	peptidylprolyl isomerase like 4 [Source:HGNC Symbol;Acc:HGNC:15702]	protein_coding	21.9548	22.87	28.1167
ENSG00000137161	CNPY3	6	+	42929192	42939287	canopy FGF signaling regulator 3 [Source:HGNC Symbol;Acc:HGNC:11968]	protein_coding	15.8455	15.2536	12.5742	10.1501	12.5396	11.1011	11.9261	11.7633	13.9884	1.2922	0.00650987	0.12944	ENSG00000005007	UPF1	36.682	38.7003	44.8409	1.462	0.0066903	0.130742	19	+	18831938	18868236	UPF1, RNA helicase and ATPase [Source:HGNC Symbol;Acc:HGNC:9962]	protein_coding	63.8204	55.9916	55.9686
ENSG00000165475	CRYL1	13	-	20403667	20525857	crystallin lambda 1 [Source:HGNC Symbol;Acc:HGNC:18246]	protein_coding	10.6386	10.8605	8.08258	7.93359	9.98506	8.80875	10.6659	10.2696	9.54763	1.10667	0.00652989	0.12944	ENSG00000112308	C6orf62	43.3252	43.9107	43.3343	0.800078	0.00670402	0.130742	6	-	24704861	24720836	chromosome 6 open reading frame 62 [Source:HGNC Symbol;Acc:HGNC:20998]	protein_coding	33.5823	34.7538	36.1243
ENSG00000162817	C1orf115	1	+	220689845	220699157	chromosome 1 open reading frame 115 [Source:HGNC Symbol;Acc:HGNC:25873]	protein_coding	13.2495	13.3043	11.9942	9.949	10.4647	10.3749	#N/A	#N/A	#N/A	1.25178	0.00655465	0.12944	ENSG00000037042	TUBG2	21.1577	21.65	23.7839	1.43542	0.00671823	0.130742	17	+	42659305	42667006	tubulin gamma 2 [Source:HGNC Symbol;Acc:HGNC:12419]	protein_coding	34.4859	32.7629	28.3512
ENSG00000146476	ARMT1	6	+	151452258	151470101	acidic residue methyltransferase 1 [Source:HGNC Symbol;Acc:HGNC:17872]	protein_coding	6.37405	7.44094	6.53353	11.435	9.36884	9.79913	9.8811	8.08378	9.32925	0.665248	0.00656278	0.12944	ENSG00000121068	TBX2	7.629	7.66096	8.23908	1.1101	0.00675386	0.130742	17	+	61399896	61409466	T-box 2 [Source:HGNC Symbol;Acc:HGNC:11597]	protein_coding	9.0482	8.09165	8.98301
ENSG00000185009	AP3M1	10	-	74120255	74151063	adaptor related protein complex 3 mu 1 subunit [Source:HGNC Symbol;Acc:HGNC:569]	protein_coding	21.177	19.5958	20.6316	23.3947	23.8383	24.5062	21.9749	23.7146	23.3884	0.856	0.00656959	0.12944	ENSG00000146278	PNRC1	21.4041	21.32	19.6639	1.03701	0.00676515	0.130742	6	+	89080751	89085160	proline rich nuclear receptor coactivator 1 [Source:HGNC Symbol;Acc:HGNC:17278]	protein_coding	21.4021	17.3871	25.9087
ENSG00000085872	CHERP	19	-	16517889	16542530	calcium homeostasis endoplasmic reticulum protein [Source:HGNC Symbol;Acc:HGNC:16930]	protein_coding	51.4032	39.9596	42.3928	41.1552	38.2633	39.8344	30.897	32.8882	32.4468	1.12158	0.00657636	0.12944	ENSG00000145782	ATG12	23.8519	23.6907	21.6856	0.802539	0.00679003	0.130742	5	-	115828200	115841858	autophagy related 12 [Source:HGNC Symbol;Acc:HGNC:588]	protein_coding	14.4038	17.3349	23.8137
ENSG00000183020	AP2A2	11	+	924894	1012245	adaptor related protein complex 2 alpha 2 subunit [Source:HGNC Symbol;Acc:HGNC:562]	protein_coding	27.9417	25.5956	23.3361	24.5294	24.1025	22.4675	21.5036	22.5561	19.8033	1.08118	0.00659952	0.12944	ENSG00000099194	SCD	66.7276	67.1394	68.0576	1.29509	0.00679434	0.130742	10	+	100347124	100364834	stearoyl-CoA desaturase [Source:HGNC Symbol;Acc:HGNC:10571]	protein_coding	85.8079	85.9886	89.7227
ENSG00000152409	JMY	5	+	79236189	79327215	junction mediating and regulatory protein, p53 cofactor [Source:HGNC Symbol;Acc:HGNC:28916]	protein_coding	5.56645	5.85038	6.85805	9.64617	8.91525	9.17911	#N/A	#N/A	#N/A	0.659148	0.00661796	0.12944	ENSG00000130254	SAFB2	36.3136	37.3344	33.6281	1.66933	0.00681744	0.130742	19	-	5586999	5624046	scaffold attachment factor B2 [Source:HGNC Symbol;Acc:HGNC:21605]	protein_coding	60.2471	56.5895	62.2624
ENSG00000100300	TSPO	22	+	43151514	43163242	translocator protein [Source:HGNC Symbol;Acc:HGNC:1158]	protein_coding	112.34	103.785	94.7166	80.4554	87.8117	73.1515	93.786	113.594	115.316	1.28753	0.00662166	0.12944	ENSG00000109255	NMU	23.1947	21.578	21.066	0.804777	0.00681957	0.130742	4	-	55595229	55636698	neuromedin U [Source:HGNC Symbol;Acc:HGNC:7859]	protein_coding	17.0095	17.694	18.2761
ENSG00000167702	KIFC2	8	+	144466043	144474202	kinesin family member C2 [Source:HGNC Symbol;Acc:HGNC:29530]	protein_coding	29.0628	29.2613	25.6398	20.1536	24.268	21.6825	22.2823	24.1948	22.9083	1.27005	0.00663484	0.12944	ENSG00000125676	THOC2	96.4337	96.7772	100.928	0.805221	0.00681989	0.130742	X	-	123600561	123733056	THO complex 2 [Source:HGNC Symbol;Acc:HGNC:19073]	protein_coding	86.6552	84.1296	66.0562
ENSG00000163382	NAXE	1	+	156591762	156594299	NAD(P)HX epimerase [Source:HGNC Symbol;Acc:HGNC:18453]	protein_coding	68.8223	64.7415	66.7816	58.0331	52.0044	53.1403	50.4062	56.8268	60.7122	1.22773	0.00665171	0.12944	ENSG00000180228	PRKRA	36.5897	26.8553	24.7157	1.05382	0.00683989	0.130742	2	-	178431414	178451512	protein activator of interferon induced protein kinase EIF2AK2 [Source:HGNC Symbol;Acc:HGNC:9438]	protein_coding	23.3311	31.267	38.3088
ENSG00000063177	RPL18	19	-	48615328	48619536	ribosomal protein L18 [Source:HGNC Symbol;Acc:HGNC:10310]	protein_coding	707.549	745.99	717.473	657.01	639.766	599.174	564.057	613.772	735.362	1.14508	0.00665441	0.12944	ENSG00000168924	LETM1	18.8451	21.2892	21.1836	1.20156	0.00684772	0.130742	4	-	1811479	1856247	leucine zipper and EF-hand containing transmembrane protein 1 [Source:HGNC Symbol;Acc:HGNC:6556]	protein_coding	27.7683	23.8395	22.0752
ENSG00000106004	HOXA5	7	-	27141052	27143668	homeobox A5 [Source:HGNC Symbol;Acc:HGNC:5106]	protein_coding	12.0433	12.9739	15.4478	31.5886	28.6973	25.8896	17.4542	18.5441	19.1012	0.46975	0.00665612	0.12944	ENSG00000136897	MRPL50	16.0901	14.8307	13.6409	0.867836	0.00685471	0.130742	9	-	101387633	101398614	mitochondrial ribosomal protein L50 [Source:HGNC Symbol;Acc:HGNC:16654]	protein_coding	12.0406	12.7895	13.8382
ENSG00000232119	MCTS1	X	+	120594010	120621074	MCTS1, re-initiation and release factor [Source:HGNC Symbol;Acc:HGNC:23357]	protein_coding	43.1157	48.7078	47.5625	61.7772	56.8695	64.7711	54.8001	60.7222	60.0083	0.759976	0.00667035	0.129447	ENSG00000225648	SBDSP1	14.3357	12.1163	15.1098	1.0627	0.0068697	0.130742	7	+	72829425	72836701	SBDS, ribosome maturation factor pseudogene 1 [Source:HGNC Symbol;Acc:HGNC:21646]	transcribed_unprocessed_pseudogene	14.2226	13.4642	16.4827
ENSG00000144224	UBXN4	2	+	135741619	135785055	UBX domain protein 4 [Source:HGNC Symbol;Acc:HGNC:14860]	protein_coding	32.9213	37.2248	37.4581	43.0214	39.2979	41.4551	45.5396	40.5115	42.6492	0.869389	0.00672731	0.130281	ENSG00000168036	CTNNB1	117.532	114.985	107.459	0.90786	0.00687053	0.130742	3	+	41194837	41260096	catenin beta 1 [Source:HGNC Symbol;Acc:HGNC:2514]	protein_coding	100.375	106.104	102.169
ENSG00000196588	MKL1	22	-	40410281	40636702	megakaryoblastic leukemia (translocation) 1 [Source:HGNC Symbol;Acc:HGNC:14334]	protein_coding	17.512	15.8585	15.936	13.7498	13.2699	11.1104	11.3316	14.9924	14.9718	1.29288	0.00679241	0.130884	ENSG00000168092	PAFAH1B2	23.0655	24.2105	20.8	0.97275	0.00692354	0.130742	11	+	117144267	117176894	platelet activating factor acetylhydrolase 1b catalytic subunit 2 [Source:HGNC Symbol;Acc:HGNC:8575]	protein_coding	21.3337	22.3877	22.4987
ENSG00000077942	FBLN1	22	+	45502238	45601135	fibulin 1 [Source:HGNC Symbol;Acc:HGNC:3600]	protein_coding	46.998	47.4827	41.6081	35.6948	47.1264	33.7911	38.9522	43.3357	41.0374	1.16698	0.00680274	0.130884	ENSG00000131462	TUBG1	96.4159	93.8324	96.0249	1.33661	0.00693089	0.130742	17	+	42609676	42615234	tubulin gamma 1 [Source:HGNC Symbol;Acc:HGNC:12417]	protein_coding	133.952	132.537	116.156
ENSG00000105376	ICAM5	19	+	10289981	10296778	intercellular adhesion molecule 5 [Source:HGNC Symbol;Acc:HGNC:5348]	protein_coding	31.4279	31.5166	27.0183	24.9211	27.5898	23.5175	23.1178	22.0959	24.0554	1.18321	0.00683238	0.130884	ENSG00000089159	PXN	14.2394	17.9518	16.3355	1.35028	0.00694443	0.130742	12	-	120210439	120265771	paxillin [Source:HGNC Symbol;Acc:HGNC:9718]	protein_coding	23.2818	19.0141	23.2391
ENSG00000184208	C22orf46	22	+	41688939	41698136	chromosome 22 open reading frame 46 [Source:HGNC Symbol;Acc:HGNC:26294]	protein_coding	3.45105	3.50517	3.20198	6.18732	6.21765	6.1212	#N/A	#N/A	#N/A	0.549046	0.00683609	0.130884	ENSG00000164983	TMEM65	10.0827	9.58939	9.34427	0.813827	0.00697372	0.130742	8	-	124306189	124372692	transmembrane protein 65 [Source:HGNC Symbol;Acc:HGNC:25203]	protein_coding	7.32332	7.39311	8.89228
ENSG00000174231	PRPF8	17	-	1650629	1684882	pre-mRNA processing factor 8 [Source:HGNC Symbol;Acc:HGNC:17340]	protein_coding	127.553	109.165	102.939	95.4502	97.6471	94.9186	74.5983	73.4929	70.2166	1.17928	0.00684633	0.130884	ENSG00000198728	LDB1	41.6437	44.6353	42.073	1.12303	0.00698259	0.130742	10	-	102107560	102120453	LIM domain binding 1 [Source:HGNC Symbol;Acc:HGNC:6532]	protein_coding	49.4704	45.691	48.9859
ENSG00000119509	INVS	9	+	100099256	100301000	inversin [Source:HGNC Symbol;Acc:HGNC:17870]	protein_coding	7.34661	6.37719	7.7402	9.43815	9.395	9.02774	6.73932	7.29809	7.86655	0.770646	0.00684937	0.130884	ENSG00000164252	AGGF1	12.129	12.8833	12.6766	0.586917	0.00698692	0.130742	5	+	77029251	77065234	angiogenic factor with G-patch and FHA domains 1 [Source:HGNC Symbol;Acc:HGNC:24684]	protein_coding	6.84295	7.68225	7.58268
ENSG00000177150	FAM210A	18	-	13663347	13726663	family with sequence similarity 210 member A [Source:HGNC Symbol;Acc:HGNC:28346]	protein_coding	7.05484	6.66269	5.60708	9.28048	7.86763	14.0106	5.65638	5.87735	4.71443	0.620565	0.00686309	0.130884	ENSG00000154174	TOMM70	38.6224	36.5644	36.8345	0.881039	0.0070087	0.130742	3	-	100363431	100401398	translocase of outer mitochondrial membrane 70 [Source:HGNC Symbol;Acc:HGNC:11985]	protein_coding	31.4551	32.8563	34.3802
ENSG00000104408	EIF3E	8	-	108201216	108435333	eukaryotic translation initiation factor 3 subunit E [Source:HGNC Symbol;Acc:HGNC:3277]	protein_coding	239.822	250.992	271.998	332.922	283.877	338.159	305.187	289.878	319.929	0.798797	0.0068709	0.130884	ENSG00000198171	DDRGK1	56.0532	60.8643	56.8095	1.30959	0.00701196	0.130742	20	-	3190350	3204685	DDRGK domain containing 1 [Source:HGNC Symbol;Acc:HGNC:16110]	protein_coding	78.511	78.0135	70.9951
ENSG00000166562	SEC11C	18	+	59139477	59158836	SEC11 homolog C, signal peptidase complex subunit [Source:HGNC Symbol;Acc:HGNC:23400]	protein_coding	20.8158	24.4126	24.5727	26.6458	18.1842	21.8958	24.0601	21.8301	19.6785	1.04607	0.00689643	0.130976	ENSG00000121957	GPSM2	18.1474	24.5479	17.5005	0.901818	0.00701678	0.130742	1	+	108875350	108934545	G protein signaling modulator 2 [Source:HGNC Symbol;Acc:HGNC:29501]	protein_coding	19.4546	17.5865	17.2416
ENSG00000177034	MTX3	5	-	79976731	79991262	metaxin 3 [Source:HGNC Symbol;Acc:HGNC:24812]	protein_coding	21.8303	22.7758	25.2369	23.8377	24.6334	23.1876	21.9321	21.3579	23.8231	0.974672	0.00690385	0.130976	ENSG00000101158	NELFCD	32.7927	29.8992	32.3684	1.54856	0.00702428	0.130742	20	+	58981208	58995133	negative elongation factor complex member C/D [Source:HGNC Symbol;Acc:HGNC:15934]	protein_coding	49.9903	49.2869	47.9459
ENSG00000127445	PIN1	19	+	9835257	9849682	peptidylprolyl cis/trans isomerase, NIMA-interacting 1 [Source:HGNC Symbol;Acc:HGNC:8988]	protein_coding	21.4691	35.4555	22.9686	19.3779	19.7693	17.7512	25.7788	18.9569	21.1245	1.40392	0.0069935	0.131848	ENSG00000178913	TAF7	50.1674	52.156	52.6366	0.746843	0.00704371	0.130742	5	-	141260225	141320821	TATA-box binding protein associated factor 7 [Source:HGNC Symbol;Acc:HGNC:11541]	protein_coding	38.0254	38.8539	38.8439
ENSG00000116096	SPR	2	+	72887360	72892158	sepiapterin reductase (7,8-dihydrobiopterin:NADP+ oxidoreductase) [Source:HGNC Symbol;Acc:HGNC:11257]	protein_coding	13.6371	13.5405	12.1279	10.4213	12.4748	11.8636	11.5171	12.683	14.3933	1.13067	0.00702535	0.131848	ENSG00000187961	KLHL17	30.7254	31.0417	33.5385	1.5967	0.00707635	0.130742	1	+	960587	965715	kelch like family member 17 [Source:HGNC Symbol;Acc:HGNC:24023]	protein_coding	53.9881	51.1585	47.0459
ENSG00000160058	BSDC1	1	-	32365103	32394731	BSD domain containing 1 [Source:HGNC Symbol;Acc:HGNC:25501]	protein_coding	44.8654	47.3237	42.8583	48.604	49.1993	32.2018	38.4857	54.5389	36.8074	1.03878	0.00705155	0.131848	ENSG00000076554	TPD52	16.0861	21.6833	14.3079	0.784614	0.0070788	0.130742	8	-	80034745	80231232	tumor protein D52 [Source:HGNC Symbol;Acc:HGNC:12005]	protein_coding	13.6892	12.7377	14.4272
ENSG00000204977	TRIM13	13	+	49995888	50020481	tripartite motif containing 13 [Source:HGNC Symbol;Acc:HGNC:9976]	protein_coding	9.64446	11.6687	11.2123	13.5569	10.4985	11.851	10.1404	10.0692	8.51534	0.905919	0.0070529	0.131848	ENSG00000069248	NUP133	47.3582	45.0308	46.6842	0.853809	0.00708303	0.130742	1	-	229440260	229508341	nucleoporin 133 [Source:HGNC Symbol;Acc:HGNC:18016]	protein_coding	37.496	39.1487	42.0929
ENSG00000071537	SEL1L	14	-	81471549	81533861	SEL1L ERAD E3 ligase adaptor subunit [Source:HGNC Symbol;Acc:HGNC:10717]	protein_coding	8.45147	9.90611	9.35824	13.6784	11.7715	10.4622	12.8132	12.3281	9.30202	0.771959	0.00709398	0.131848	ENSG00000103335	PIEZO1	19.1179	20.869	20.3628	1.26959	0.00709057	0.130742	16	-	88715343	88785211	piezo type mechanosensitive ion channel component 1 [Source:HGNC Symbol;Acc:HGNC:28993]	protein_coding	29.36	23.7925	23.4747
ENSG00000167900	TK1	17	-	78174075	78187233	thymidine kinase 1 [Source:HGNC Symbol;Acc:HGNC:11830]	protein_coding	38.5622	36.0195	37.0611	32.9401	28.7526	29.9605	35.4457	31.631	31.4144	1.21803	0.0071091	0.131848	ENSG00000167283	ATP5L	54.9689	51.1232	50.0365	1.02827	0.00710698	0.130742	11	+	118401154	118431496	ATP synthase, H+ transporting, mitochondrial Fo complex subunit G [Source:HGNC Symbol;Acc:HGNC:14247]	protein_coding	50.3081	48.649	61.586
ENSG00000178127	NDUFV2	18	+	9102630	9134345	NADH:ubiquinone oxidoreductase core subunit V2 [Source:HGNC Symbol;Acc:HGNC:7717]	protein_coding	36.3448	42.9292	48.9217	59.0946	54.898	51.385	49.462	53.8875	47.7502	0.77521	0.00712829	0.131848	ENSG00000102241	HTATSF1	41.4453	54.6675	42.5809	0.815307	0.00713425	0.130742	X	+	136497079	136512346	HIV-1 Tat specific factor 1 [Source:HGNC Symbol;Acc:HGNC:5276]	protein_coding	37.7254	36.5832	38.7638
ENSG00000179743	FLJ37453	1	-	15834474	15848147	uncharacterized LOC729614 [Source:NCBI gene;Acc:729614]	antisense_RNA	2.72358	2.75836	3.17424	6.7331	6.38743	5.70027	#N/A	#N/A	#N/A	0.460786	0.00713723	0.131848	ENSG00000108510	MED13	16.0528	14.5482	14.2901	1.02523	0.0071349	0.130742	17	-	61942605	62065282	mediator complex subunit 13 [Source:HGNC Symbol;Acc:HGNC:22474]	protein_coding	17.1887	14.9518	13.8839
ENSG00000097046	CDC7	1	+	91500893	91525764	cell division cycle 7 [Source:HGNC Symbol;Acc:HGNC:1745]	protein_coding	33.7344	41.8655	38.1924	51.2892	48.5893	48.3027	49.6198	48.3217	50.7966	0.767974	0.00714644	0.131848	ENSG00000066557	LRRC40	25.0755	24.0199	22.2276	0.78017	0.00713946	0.130742	1	-	70144805	70205620	leucine rich repeat containing 40 [Source:HGNC Symbol;Acc:HGNC:26004]	protein_coding	17.9752	17.7841	19.8782
ENSG00000119787	ATL2	2	-	38294880	38377285	atlastin GTPase 2 [Source:HGNC Symbol;Acc:HGNC:24047]	protein_coding	29.7224	24.7654	34.5301	29.6382	29.2662	29.5523	30.6489	32.8105	30.3398	1.00634	0.00715316	0.131848	ENSG00000136197	C7orf25	5.50304	6.01252	5.53902	0.261955	0.00714173	0.130742	7	-	42908726	42912305	chromosome 7 open reading frame 25 [Source:HGNC Symbol;Acc:HGNC:21703]	protein_coding	0.844457	1.5911	2.00983
ENSG00000221823	PPP3R1	2	-	68178857	68256237	protein phosphatase 3 regulatory subunit B, alpha [Source:HGNC Symbol;Acc:HGNC:9317]	protein_coding	12.9002	13.6646	15.8119	19.4152	18.6857	18.4402	17.8055	16.3155	17.7855	0.749618	0.00715837	0.131848	ENSG00000144048	DUSP11	16.7787	14.3837	13.3632	0.895079	0.00717567	0.130843	2	-	73762184	73780157	dual specificity phosphatase 11 [Source:HGNC Symbol;Acc:HGNC:3066]	protein_coding	12.0922	13.3051	14.4535
ENSG00000142731	PLK4	4	+	127880861	127899195	polo like kinase 4 [Source:HGNC Symbol;Acc:HGNC:11397]	protein_coding	21.3923	18.5142	20.4214	24.7093	26.3691	28.2437	26.6778	24.9185	26.2006	0.760634	0.0071601	0.131848	ENSG00000125827	TMX4	12.9729	11.8193	12.0624	0.790934	0.00718561	0.130843	20	-	7977348	8019829	thioredoxin related transmembrane protein 4 [Source:HGNC Symbol;Acc:HGNC:25237]	protein_coding	9.73128	9.3908	10.0212
ENSG00000076924	XAB2	19	-	7619525	7629565	XPA binding protein 2 [Source:HGNC Symbol;Acc:HGNC:14089]	protein_coding	24.0378	22.5612	21.9637	17.0503	16.2109	16.0979	15.9879	16.7626	16.5091	1.38882	0.00716273	0.131848	ENSG00000078674	PCM1	17.7264	17.7477	20.9127	0.916115	0.00721817	0.130843	8	+	17922840	18029944	pericentriolar material 1 [Source:HGNC Symbol;Acc:HGNC:8727]	protein_coding	14.1584	21.715	15.7809
ENSG00000235245	AL360181.2	10	-	133295187	133295977		antisense_RNA	7.70658	4.99888	4.60704	3.27441	4.97064	3.32446	2.79297	3.08679	2.73499	1.49511	0.0071878	0.131848	ENSG00000143815	LBR	48.4133	49.444	43.281	0.85572	0.00721833	0.130843	1	-	225401502	225428925	lamin B receptor [Source:HGNC Symbol;Acc:HGNC:6518]	protein_coding	38.7806	42.1488	39.8411
ENSG00000174173	TRMT10C	3	+	101561862	101566446	tRNA methyltransferase 10C, mitochondrial RNase P subunit [Source:HGNC Symbol;Acc:HGNC:26022]	protein_coding	20.0274	21.4294	24.7361	36.5058	36.6689	40.7476	39.4958	38.5703	40.0161	0.581146	0.00719164	0.131848	ENSG00000137193	PIM1	17.1858	17.3321	16.4592	1.41752	0.0072368	0.130843	6	+	37170203	37175426	Pim-1 proto-oncogene, serine/threonine kinase [Source:HGNC Symbol;Acc:HGNC:8986]	protein_coding	24.5221	23.2702	24.4814
ENSG00000165716	FAM69B	9	+	136712570	136724050	family with sequence similarity 69 member B [Source:HGNC Symbol;Acc:HGNC:28290]	protein_coding	47.6845	41.3144	40.7752	34.8097	41.1224	35.3039	44.0476	49.5174	49.4992	1.16661	0.00719358	0.131848	ENSG00000176912	TYMSOS	6.1259	5.8406	5.29214	0.75533	0.00725596	0.130843	18	-	641320	658340	TYMS opposite strand [Source:HGNC Symbol;Acc:HGNC:29553]	bidirectional_promoter_lncRNA	4.50509	3.43853	5.085
ENSG00000253797	UTP14C	13	+	52024691	52033600	UTP14C, small subunit processome component [Source:HGNC Symbol;Acc:HGNC:20321]	protein_coding	3.89418	3.66727	3.90621	5.81919	5.52686	6.11486	#N/A	#N/A	#N/A	0.657351	0.00721393	0.131848	ENSG00000049245	VAMP3	41.8962	40.1109	40.621	0.929668	0.00725697	0.130843	1	+	7771269	7781432	vesicle associated membrane protein 3 [Source:HGNC Symbol;Acc:HGNC:12644]	protein_coding	36.2179	37.1226	40.6608
ENSG00000114315	HES1	3	+	194136145	194138732	hes family bHLH transcription factor 1 [Source:HGNC Symbol;Acc:HGNC:5192]	protein_coding	22.8285	23.6436	25.0817	66.1866	85.7975	77.8894	30.4238	31.8539	34.3067	0.311365	0.00723881	0.131848	ENSG00000138385	SSB	151.722	132.822	170.603	0.756363	0.00726842	0.130843	2	+	169791933	169812064	Sjogren syndrome antigen B [Source:HGNC Symbol;Acc:HGNC:11316]	protein_coding	99.8049	133.442	111.002
ENSG00000172115	CYCS	7	-	25120091	25125361	cytochrome c, somatic [Source:HGNC Symbol;Acc:HGNC:19986]	protein_coding	45.6758	51.0282	56.4024	56.2058	54.2604	60.6092	63.4328	60.9623	58.3718	0.894983	0.00726119	0.131848	ENSG00000124383	MPHOSPH10	15.225	14.1746	12.2635	0.829207	0.00727593	0.130843	2	+	71130314	71150101	M-phase phosphoprotein 10 [Source:HGNC Symbol;Acc:HGNC:7213]	protein_coding	10.5951	11.7452	12.2019
ENSG00000137714	FDX1	11	+	110429883	110464881	ferredoxin 1 [Source:HGNC Symbol;Acc:HGNC:3638]	protein_coding	6.24773	6.52799	8.55691	10.1913	9.02356	9.65593	9.61974	9.68395	10.5001	0.739171	0.00726265	0.131848	ENSG00000107485	GATA3	4.14147	3.94861	3.24553	1.02345	0.00729624	0.130843	10	+	8053604	8075198	GATA binding protein 3 [Source:HGNC Symbol;Acc:HGNC:4172]	protein_coding	5.59321	2.77122	3.23775
ENSG00000120832	MTERF2	12	-	106977291	106987166	mitochondrial transcription termination factor 2 [Source:HGNC Symbol;Acc:HGNC:30779]	protein_coding	8.37765	8.37299	5.83084	5.65458	6.67198	6.60208	8.4525	8.50356	5.76349	1.19267	0.00727806	0.131848	ENSG00000007384	RHBDF1	13.8595	14.8814	15.9247	1.49884	0.00730385	0.130843	16	-	58059	76355	rhomboid 5 homolog 1 [Source:HGNC Symbol;Acc:HGNC:20561]	protein_coding	24.9368	21.8414	20.1835
ENSG00000233461	AL445524.1	1	-	231522388	231528556		antisense_RNA	27.0729	27.0879	25.4202	20.2349	23.0102	19.9734	25.3866	24.8	23.6371	1.2587	0.00728159	0.131848	ENSG00000091428	RAPGEF4	4.08634	4.88936	5.07829	1.17556	0.00733727	0.131181	2	+	172735274	173052893	Rap guanine nucleotide exchange factor 4 [Source:HGNC Symbol;Acc:HGNC:16626]	protein_coding	5.00626	6.56517	4.9551
ENSG00000048392	RRM2B	8	-	102204502	102239118	ribonucleotide reductase regulatory TP53 inducible subunit M2B [Source:HGNC Symbol;Acc:HGNC:17296]	protein_coding	7.20364	6.66194	8.9855	10.0984	11.4298	12.2543	11.2091	10.1551	11.634	0.676705	0.00729793	0.131848	ENSG00000013810	TACC3	63.0389	61.9802	61.1582	1.33313	0.00736244	0.131181	4	+	1721490	1745176	transforming acidic coiled-coil containing protein 3 [Source:HGNC Symbol;Acc:HGNC:11524]	protein_coding	90.1936	82.6575	75.3582
ENSG00000064102	INTS13	12	-	26905181	26938326	integrator complex subunit 13 [Source:HGNC Symbol;Acc:HGNC:20174]	protein_coding	18.398	17.9649	17.6798	35.8874	31.2856	23.7017	25.4534	23.3153	20.2237	0.594828	0.00730822	0.131848	ENSG00000065243	PKN2	22.1008	25.1701	20.3147	0.801685	0.00736554	0.131181	1	+	88684222	88836255	protein kinase N2 [Source:HGNC Symbol;Acc:HGNC:9406]	protein_coding	15.0602	15.9333	23.1829
ENSG00000167680	SEMA6B	19	-	4542593	4559808	semaphorin 6B [Source:HGNC Symbol;Acc:HGNC:10739]	protein_coding	12.5476	11.2435	12.3767	7.49228	8.82072	6.97145	11.1736	11.3388	11.165	1.55259	0.00731831	0.131848	ENSG00000162729	IGSF8	18.0893	20.4538	21.051	1.27608	0.00739954	0.131531	1	-	160091340	160098943	immunoglobulin superfamily member 8 [Source:HGNC Symbol;Acc:HGNC:17813]	protein_coding	28.2289	23.8588	23.9677
ENSG00000060656	PTPRU	1	+	29236516	29326813	protein tyrosine phosphatase, receptor type U [Source:HGNC Symbol;Acc:HGNC:9683]	protein_coding	86.5045	66.1352	65.4176	45.0342	63.3391	51.0512	44.5638	46.7614	50.0258	1.36771	0.00733199	0.131848	ENSG00000107929	LARP4B	17.8655	17.7235	13.9978	1.0651	0.00741691	0.13157	10	-	806914	931705	La ribonucleoprotein domain family member 4B [Source:HGNC Symbol;Acc:HGNC:28987]	protein_coding	16.6551	18.1126	18.0494
ENSG00000135617	PRADC1	2	-	73228006	73233238	protease associated domain containing 1 [Source:HGNC Symbol;Acc:HGNC:16047]	protein_coding	17.9744	15.9848	13.2613	10.809	11.402	10.9826	13.8117	15.5583	15.5668	1.4222	0.00738069	0.132291	ENSG00000173674	EIF1AX	42.5806	44.6944	41.103	0.750277	0.00743393	0.13157	X	-	20124518	20141844	eukaryotic translation initiation factor 1A, X-linked [Source:HGNC Symbol;Acc:HGNC:3250]	protein_coding	29.5606	30.8344	35.9166
ENSG00000120709	FAM53C	5	+	138331935	138349729	family with sequence similarity 53 member C [Source:HGNC Symbol;Acc:HGNC:1336]	protein_coding	35.9443	32.7766	31.4658	26.9648	29.9715	26.7418	26.736	31.2499	30.978	1.19722	0.00738503	0.132291	ENSG00000107937	GTPBP4	29.8012	28.4649	27.2032	0.987979	0.00746013	0.13157	10	+	988019	1019936	GTP binding protein 4 [Source:HGNC Symbol;Acc:HGNC:21535]	protein_coding	25.5448	28.7411	30.1556
ENSG00000132388	UBE2G1	17	-	4269259	4366628	ubiquitin conjugating enzyme E2 G1 [Source:HGNC Symbol;Acc:HGNC:12482]	protein_coding	11.91	13.1112	14.65	16.8793	14.0687	15.0307	15.7647	17.6514	15.468	0.862906	0.0074226	0.132661	ENSG00000113583	C5orf15	44.6526	39.8382	35.6795	0.819183	0.00747494	0.13157	5	-	133955502	133968787	chromosome 5 open reading frame 15 [Source:HGNC Symbol;Acc:HGNC:20656]	protein_coding	32.6947	30.6737	35.0676
ENSG00000108506	INTS2	17	-	61865367	61928016	integrator complex subunit 2 [Source:HGNC Symbol;Acc:HGNC:29241]	protein_coding	7.38129	7.11954	7.4226	9.83083	10.2157	9.02787	8.28596	7.71081	9.26152	0.754299	0.00744904	0.132661	ENSG00000198160	MIER1	13.9627	13.7415	12.4829	0.915183	0.00747524	0.13157	1	+	66924895	66988619	MIER1 transcriptional regulator [Source:HGNC Symbol;Acc:HGNC:29657]	protein_coding	10.4087	12.3272	14.0401
ENSG00000132970	WASF3	13	+	26557703	26688948	WAS protein family member 3 [Source:HGNC Symbol;Acc:HGNC:12734]	protein_coding	12.0006	12.1662	11.9393	14.0454	13.6559	13.6947	11.9191	11.2922	11.1502	0.872305	0.00745463	0.132661	ENSG00000099992	TBC1D10A	7.36595	7.35729	6.76156	1.29557	0.00750191	0.13157	22	-	30291990	30327046	TBC1 domain family member 10A [Source:HGNC Symbol;Acc:HGNC:23609]	protein_coding	10.1085	8.26279	9.47263
ENSG00000164066	INTU	4	+	127623271	127726737	inturned planar cell polarity protein [Source:HGNC Symbol;Acc:HGNC:29239]	protein_coding	5.83561	3.95973	3.98196	5.22835	4.57649	5.14164	#N/A	#N/A	#N/A	0.921932	0.00746264	0.132661	ENSG00000197223	C1D	12.5361	11.6985	8.93527	0.93316	0.00750194	0.13157	2	-	68041130	68110948	C1D nuclear receptor corepressor [Source:HGNC Symbol;Acc:HGNC:29911]	protein_coding	8.10458	10.9246	11.9216
ENSG00000136158	SPRY2	13	-	80335976	80340951	sprouty RTK signaling antagonist 2 [Source:HGNC Symbol;Acc:HGNC:11270]	protein_coding	9.40446	9.83162	10.6478	10.6087	12.0033	13.1692	#N/A	#N/A	#N/A	0.835322	0.00751053	0.132788	ENSG00000094880	CDC23	42.7863	39.7873	42.7975	0.921651	0.00752358	0.131698	5	-	138187648	138213343	cell division cycle 23 [Source:HGNC Symbol;Acc:HGNC:1724]	protein_coding	36.1225	38.8697	40.5538
ENSG00000186130	ZBTB6	9	-	122908056	122913330	zinc finger and BTB domain containing 6 [Source:HGNC Symbol;Acc:HGNC:16764]	protein_coding	5.89907	6.30092	7.04137	10.5923	11.096	12.4477	12.8336	11.0954	11.3803	0.564051	0.00751134	0.132788	ENSG00000159596	TMEM69	21.364	22.8444	20.656	0.93262	0.00755675	0.131738	1	+	45687214	45694443	transmembrane protein 69 [Source:HGNC Symbol;Acc:HGNC:28035]	protein_coding	20.618	21.4581	18.4157
ENSG00000010256	UQCRC1	3	-	48599002	48610976	ubiquinol-cytochrome c reductase core protein I [Source:HGNC Symbol;Acc:HGNC:12585]	protein_coding	121.383	114.494	101.88	91.5951	93.5386	86.9555	89.4967	90.6867	92.1494	1.24132	0.00751369	0.132788	ENSG00000117298	ECE1	16.8561	16.8694	13.4694	1.26317	0.00757526	0.131738	1	-	21217247	21345504	endothelin converting enzyme 1 [Source:HGNC Symbol;Acc:HGNC:3146]	protein_coding	22.1936	20.428	17.0013
ENSG00000106459	NRF1	7	+	129611714	129757082	nuclear respiratory factor 1 [Source:HGNC Symbol;Acc:HGNC:7996]	protein_coding	6.77584	6.68918	6.0953	8.00834	8.0524	8.49492	6.9941	8.54794	8.34028	0.796819	0.00753786	0.132788	ENSG00000116815	CD58	11.413	10.6717	11.5193	0.700058	0.00758769	0.131738	1	-	116514535	116571039	CD58 molecule [Source:HGNC Symbol;Acc:HGNC:1688]	protein_coding	7.26016	7.78248	8.4731
ENSG00000150625	GPM6A	4	-	175632934	176002664	glycoprotein M6A [Source:HGNC Symbol;Acc:HGNC:4460]	protein_coding	3.19067	2.79931	2.58192	5.36527	4.81245	4.47991	4.83584	4.76848	4.92601	0.585656	0.00754949	0.132788	ENSG00000025796	SEC63	23.4147	21.7151	22.71	0.920959	0.00759249	0.131738	6	-	107867756	107958189	SEC63 homolog, protein translocation regulator [Source:HGNC Symbol;Acc:HGNC:21082]	protein_coding	20.4454	18.8683	23.1616
ENSG00000135655	USP15	12	+	62260338	62417431	ubiquitin specific peptidase 15 [Source:HGNC Symbol;Acc:HGNC:12613]	protein_coding	16.1769	15.3769	17.1989	19.8813	17.4287	19.5008	#N/A	#N/A	#N/A	0.858234	0.00755529	0.132788	ENSG00000086619	ERO1B	17.7512	16.0062	16.3269	0.948665	0.00759749	0.131738	1	-	236215555	236281985	endoplasmic reticulum oxidoreductase 1 beta [Source:HGNC Symbol;Acc:HGNC:14355]	protein_coding	14.7039	15.6465	17.1613
ENSG00000136878	USP20	9	+	129834698	129881838	ubiquitin specific peptidase 20 [Source:HGNC Symbol;Acc:HGNC:12619]	protein_coding	8.84637	7.30592	6.76438	6.17339	7.004	6.39836	6.75565	7.18231	6.98532	1.17041	0.00761612	0.132921	ENSG00000275092	AL031710.2	1.05004	0.739772	1.17406	4.4205	0.00762233	0.131907	16	+	1707252	1707973		sense_intronic	5.19013	4.13025	3.88404
ENSG00000120616	EPC1	10	-	32267751	32378798	enhancer of polycomb homolog 1 [Source:HGNC Symbol;Acc:HGNC:19876]	protein_coding	7.53317	5.61189	6.05162	9.44912	10.0607	8.80379	6.57619	6.40264	6.48215	0.678343	0.00762128	0.132921	ENSG00000109920	FNBP4	67.8575	65.8885	64.4968	1.23238	0.00763595	0.131907	11	-	47716517	47767443	formin binding protein 4 [Source:HGNC Symbol;Acc:HGNC:19752]	protein_coding	77.478	81.5143	85.3261
ENSG00000135211	TMEM60	7	-	77793728	77798580	transmembrane protein 60 [Source:HGNC Symbol;Acc:HGNC:21754]	protein_coding	11.5183	12.4619	14.8511	15.3498	13.811	16.7756	17.5654	17.5116	18.2811	0.845428	0.00764069	0.132921	ENSG00000138180	CEP55	32.7588	29.3559	30.7341	0.810677	0.00769286	0.132392	10	+	93496632	93529092	centrosomal protein 55 [Source:HGNC Symbol;Acc:HGNC:1161]	protein_coding	23.8633	25.2036	26.1978
ENSG00000143324	XPR1	1	+	180632004	180890251	xenotropic and polytropic retrovirus receptor 1 [Source:HGNC Symbol;Acc:HGNC:12827]	protein_coding	10.5471	10.8393	10.1323	14.9595	16.4265	15.1124	12.2611	11.9717	11.8979	0.678053	0.00766081	0.132921	ENSG00000179918	SEPHS2	60.9245	63.2291	66.5221	0.611596	0.00771222	0.132477	16	-	30443631	30446181	selenophosphate synthetase 2 [Source:HGNC Symbol;Acc:HGNC:19686]	protein_coding	38.1803	40.0111	38.4135
ENSG00000091009	RBM27	5	+	146203600	146289132	RNA binding motif protein 27 [Source:HGNC Symbol;Acc:HGNC:29243]	protein_coding	9.23523	9.54065	10.1823	13.7324	12.0691	12.9348	#N/A	#N/A	#N/A	0.747768	0.00767031	0.132921	ENSG00000159592	GPBP1L1	38.219	32.3781	30.1282	1.5146	0.00773141	0.132559	1	-	45627304	45688113	GC-rich promoter binding protein 1 like 1 [Source:HGNC Symbol;Acc:HGNC:28843]	protein_coding	58.9592	55.044	38.5703
ENSG00000070814	TCOF1	5	+	150357639	150400308	treacle ribosome biogenesis factor 1 [Source:HGNC Symbol;Acc:HGNC:11654]	protein_coding	70.4885	60.7296	53.3841	54.7049	61.1276	61.8297	45.2691	48.3308	44.7633	1.03906	0.00767569	0.132921	ENSG00000119669	IRF2BPL	7.37547	7.39258	7.28692	0.61443	0.00777227	0.133012	14	-	77024543	77028699	interferon regulatory factor 2 binding protein like [Source:HGNC Symbol;Acc:HGNC:14282]	protein_coding	4.79612	4.32582	4.41773
ENSG00000198900	TOP1	20	+	41028818	41124487	topoisomerase (DNA) I [Source:HGNC Symbol;Acc:HGNC:11986]	protein_coding	23.9679	24.1117	27.1188	31.0379	30.6664	31.2435	30.7803	30.1208	31.3401	0.809101	0.0076813	0.132921	ENSG00000055211	GINM1	30.1501	30.0633	30.8045	0.808968	0.00781778	0.133191	6	+	149566294	149591748	glycoprotein integral membrane 1 [Source:HGNC Symbol;Acc:HGNC:21074]	protein_coding	23.7916	23.9671	25.8661
ENSG00000108091	CCDC6	10	-	59788763	59906656	coiled-coil domain containing 6 [Source:HGNC Symbol;Acc:HGNC:18782]	protein_coding	12.3036	11.3157	12.3383	17.7974	16.8766	16.8558	14.4736	13.2472	13.2291	0.697978	0.0076822	0.132921	ENSG00000198668	CALM1	102.137	101.636	102.819	0.877573	0.00782461	0.133191	14	+	90396502	90408261	calmodulin 1 [Source:HGNC Symbol;Acc:HGNC:1442]	protein_coding	64.3174	97.7689	106.967
ENSG00000124207	CSE1L	20	+	49046246	49096960	chromosome segregation 1 like [Source:HGNC Symbol;Acc:HGNC:2431]	protein_coding	67.9981	69.918	78.4989	94.9822	92.4871	91.1396	92.2555	89.5558	91.7552	0.776794	0.00770441	0.132921	ENSG00000107331	ABCA2	20.297	24.6051	24.5105	1.41002	0.00782826	0.133191	9	-	137007227	137028922	ATP binding cassette subfamily A member 2 [Source:HGNC Symbol;Acc:HGNC:32]	protein_coding	36.0474	37.2891	24.549
ENSG00000116957	TBCE	1	+	235367360	235448968	tubulin folding cofactor E [Source:HGNC Symbol;Acc:HGNC:11582]	protein_coding	20.2274	22.1579	21.5719	28.9535	29.7685	31.3825	25.2944	28.5183	26.3566	0.709908	0.00770558	0.132921	ENSG00000263513	FAM72C	12.9996	12.9155	13.2242	0.729626	0.00784076	0.133191	1	-	143955364	143971965	family with sequence similarity 72 member C [Source:HGNC Symbol;Acc:HGNC:30602]	protein_coding	10.0911	9.29928	9.15856
ENSG00000126778	SIX1	14	-	60643415	60658259	SIX homeobox 1 [Source:HGNC Symbol;Acc:HGNC:10887]	protein_coding	8.91948	9.24808	10.035	19.5728	17.7644	16.4701	#N/A	#N/A	#N/A	0.524405	0.00773378	0.133159	ENSG00000124207	CSE1L	92.2555	89.5558	91.7552	0.79111	0.00785728	0.133226	20	+	49046246	49096960	chromosome segregation 1 like [Source:HGNC Symbol;Acc:HGNC:2431]	protein_coding	67.9981	69.918	78.4989
ENSG00000225972	MTND1P23	1	+	629062	629433	mitochondrially encoded NADH:ubiquinone oxidoreductase core subunit 1 pseudogene 23 [Source:HGNC Symbol;Acc:HGNC:42092]	unprocessed_pseudogene	44.4243	39.8753	42.5541	12.3981	17.6141	15.1123	41.5905	43.7946	28.2028	2.80999	0.00774797	0.133159	ENSG00000168439	STIP1	133.8	135.73	133.681	1.1816	0.00789941	0.133325	11	+	64185272	64204543	stress induced phosphoprotein 1 [Source:HGNC Symbol;Acc:HGNC:11387]	protein_coding	167.649	155.544	153.247
ENSG00000183751	TBL3	16	+	1972037	1982933	transducin beta like 3 [Source:HGNC Symbol;Acc:HGNC:11587]	protein_coding	26.0905	12.8519	19.8213	14.4516	16.588	17.6652	10.6476	15.655	20.5505	1.2064	0.00778518	0.133249	ENSG00000177731	FLII	44.696	44.7157	52.4531	1.56914	0.00790301	0.133325	17	-	18244836	18258916	FLII, actin remodeling protein [Source:HGNC Symbol;Acc:HGNC:3750]	protein_coding	79.5574	78.0775	64.9877
ENSG00000175175	PPM1E	17	+	58755869	58985176	protein phosphatase, Mg2+/Mn2+ dependent 1E [Source:HGNC Symbol;Acc:HGNC:19322]	protein_coding	5.32977	5.92017	6.30516	8.15352	8.50766	8.87729	7.85506	7.39692	7.60269	0.687765	0.00779866	0.133249	ENSG00000108799	EZH1	45.374	43.7771	46.28	1.41744	0.00790664	0.133325	17	-	42700275	42745049	enhancer of zeste 1 polycomb repressive complex 2 subunit [Source:HGNC Symbol;Acc:HGNC:3526]	protein_coding	66.5798	64.2144	61.1839
ENSG00000115053	NCL	2	-	231453531	231483641	nucleolin [Source:HGNC Symbol;Acc:HGNC:7667]	protein_coding	165.843	157.76	167.196	185.912	180.252	190.932	160.439	152.137	148.533	0.881002	0.00781779	0.133249	ENSG00000113712	CSNK1A1	30.0193	30.1116	27.6748	1.01822	0.00793064	0.133358	5	-	149492197	149551552	casein kinase 1 alpha 1 [Source:HGNC Symbol;Acc:HGNC:2451]	protein_coding	32.3896	28.0864	28.9297
ENSG00000233024	AC126755.2	16	-	18358086	18379331	nuclear pore complex-interacting protein family member A5 isoform 2 [Source:RefSeq peptide;Acc:NP_001338129]	protein_coding	37.2497	35.6411	34.8994	26.8105	27.2822	28.3952	24.6714	27.2413	26.9458	1.30663	0.00782076	0.133249	ENSG00000176102	CSTF3	41.8928	36.9799	36.179	0.905444	0.00795212	0.133358	11	-	33077188	33162371	cleavage stimulation factor subunit 3 [Source:HGNC Symbol;Acc:HGNC:2485]	protein_coding	31.9297	33.7919	38.4484
ENSG00000103260	METRN	16	+	715115	719655	meteorin, glial cell differentiation regulator [Source:HGNC Symbol;Acc:HGNC:14151]	protein_coding	15.7949	16.8529	19.0121	10.3463	11.076	9.33483	14.2775	16.596	17.0168	1.67895	0.00783604	0.133249	ENSG00000117528	ABCD3	28.2955	23.6081	25.5797	0.650486	0.00797829	0.133553	1	+	94418455	94518666	ATP binding cassette subfamily D member 3 [Source:HGNC Symbol;Acc:HGNC:67]	protein_coding	14.0324	17.6487	18.7102
ENSG00000018510	AGPS	2	+	177392644	177559299	alkylglycerone phosphate synthase [Source:HGNC Symbol;Acc:HGNC:327]	protein_coding	8.65642	8.85984	11.0907	13.8191	13.8406	13.4024	14.2669	13.5191	14.3304	0.696897	0.00783903	0.133249	ENSG00000163541	SUCLG1	61.1169	57.7899	60.7712	0.96598	0.00803904	0.133683	2	-	84423523	84460045	succinate-CoA ligase alpha subunit [Source:HGNC Symbol;Acc:HGNC:11449]	protein_coding	53.413	61.0214	59.1299
ENSG00000152518	ZFP36L2	2	-	43222402	43226609	ZFP36 ring finger protein like 2 [Source:HGNC Symbol;Acc:HGNC:1108]	protein_coding	7.99982	7.47424	8.74511	14.4183	15.3551	16.1247	10.6403	11.9452	11.9096	0.527981	0.00785782	0.133262	ENSG00000198890	PRMT6	9.68498	10.9949	11.4006	0.404311	0.00804067	0.133683	1	+	107056679	107059294	protein arginine methyltransferase 6 [Source:HGNC Symbol;Acc:HGNC:18241]	protein_coding	4.17907	4.36667	4.40689
ENSG00000091039	OSBPL8	12	-	76351797	76559809	oxysterol binding protein like 8 [Source:HGNC Symbol;Acc:HGNC:16396]	protein_coding	12.9273	11.9216	16.0102	17.6536	16.1553	16.9173	18.9707	17.7966	28.1625	0.805598	0.00786841	0.133262	ENSG00000068120	COASY	18.9663	22.6628	21.2918	1.33799	0.00804252	0.133683	17	+	42561467	42566277	Coenzyme A synthase [Source:HGNC Symbol;Acc:HGNC:29932]	protein_coding	32.4502	28.7414	23.0061
ENSG00000079616	KIF22	16	+	29790719	29805385	kinesin family member 22 [Source:HGNC Symbol;Acc:HGNC:6391]	protein_coding	70.9625	71.7484	70.6438	53.0279	57.542	61.7805	57.9153	60.391	60.5425	1.23787	0.0079337	0.134083	ENSG00000138768	USO1	41.8663	39.7379	41.281	0.754231	0.00805346	0.133683	4	+	75724593	75814286	USO1 vesicle transport factor [Source:HGNC Symbol;Acc:HGNC:30904]	protein_coding	29.3727	31.6779	31.6259
ENSG00000176624	MEX3C	18	-	51174550	51218304	mex-3 RNA binding family member C [Source:HGNC Symbol;Acc:HGNC:28040]	protein_coding	10.8395	11.3775	12.4885	16.0332	14.2347	16.2066	13.1897	12.7444	13.441	0.746928	0.00794567	0.134083	ENSG00000105325	FZR1	19.0597	18.8254	18.3443	1.59378	0.00807028	0.133683	19	+	3506273	3538330	fizzy and cell division cycle 20 related 1 [Source:HGNC Symbol;Acc:HGNC:24824]	protein_coding	33.7823	32.1203	23.7324
ENSG00000125743	SNRPD2	19	-	45687454	45692569	small nuclear ribonucleoprotein D2 polypeptide [Source:HGNC Symbol;Acc:HGNC:11159]	protein_coding	218.714	150.291	128.604	75.1811	133.033	88.0242	92.0892	136.503	109.519	1.67969	0.00801139	0.134619	ENSG00000164142	FAM160A1	3.9452	3.92414	4.39047	1.05675	0.00807828	0.133683	4	+	151409216	151663632	family with sequence similarity 160 member A1 [Source:HGNC Symbol;Acc:HGNC:34237]	protein_coding	4.1551	4.49606	4.30612
ENSG00000123395	ATG101	12	+	52069246	52077494	autophagy related 101 [Source:HGNC Symbol;Acc:HGNC:25679]	protein_coding	15.099	15.3284	13.4023	9.50753	10.4766	8.70822	11.9636	12.3746	12.1915	1.52702	0.00806008	0.134619	ENSG00000074071	MRPS34	82.8329	79.7013	80.5165	1.48844	0.00808788	0.133683	16	-	1771890	1773155	mitochondrial ribosomal protein S34 [Source:HGNC Symbol;Acc:HGNC:16618]	protein_coding	127.257	123.575	110.95
ENSG00000169813	HNRNPF	10	-	43385617	43409166	heterogeneous nuclear ribonucleoprotein F [Source:HGNC Symbol;Acc:HGNC:5039]	protein_coding	70.5468	73.5511	81.4652	97.0042	97.6927	95.3999	84.2279	86.7224	91.011	0.777567	0.00806334	0.134619	ENSG00000116922	C1orf109	17.5574	18.234	16.6893	0.901001	0.00816617	0.134601	1	-	37681570	37692249	chromosome 1 open reading frame 109 [Source:HGNC Symbol;Acc:HGNC:26039]	protein_coding	13.155	14.8265	19.3007
ENSG00000179933	C14orf119	14	+	23094765	23100462	chromosome 14 open reading frame 119 [Source:HGNC Symbol;Acc:HGNC:20270]	protein_coding	20.6134	21.6635	19.0718	16.432	16.5234	16.556	23.7277	22.5333	22.372	1.23894	0.00807352	0.134619	ENSG00000176208	ATAD5	18.1582	17.9356	17.3232	1.0774	0.00817273	0.134601	17	+	30831970	30895869	ATPase family, AAA domain containing 5 [Source:HGNC Symbol;Acc:HGNC:25752]	protein_coding	17.8317	19.0558	20.6664
ENSG00000196126	HLA-DRB1	6	-	32578769	32589848	major histocompatibility complex, class II, DR beta 1 [Source:HGNC Symbol;Acc:HGNC:4948]	protein_coding	15.5557	15.3739	14.4501	10.8991	10.2465	10.7538	#N/A	#N/A	#N/A	1.42219	0.00807436	0.134619	ENSG00000197170	PSMD12	25.8796	26.6871	28.8439	0.702216	0.00820999	0.134973	17	-	67337916	67366627	proteasome 26S subunit, non-ATPase 12 [Source:HGNC Symbol;Acc:HGNC:9557]	protein_coding	17.0843	18.5832	21.4914
ENSG00000069696	DRD4	11	+	637293	640706	dopamine receptor D4 [Source:HGNC Symbol;Acc:HGNC:3025]	protein_coding	9.60859	5.26698	5.56896	2.68502	4.92654	2.68859	5.31744	3.91739	4.39151	1.98202	0.0080813	0.134619	ENSG00000146281	PM20D2	11.4738	11.813	11.3116	0.645667	0.00824653	0.135304	6	+	89146050	89165565	peptidase M20 domain containing 2 [Source:HGNC Symbol;Acc:HGNC:21408]	protein_coding	7.10164	6.94598	8.28078
ENSG00000198146	ZNF770	15	-	34978341	34988287	zinc finger protein 770 [Source:HGNC Symbol;Acc:HGNC:26061]	protein_coding	12.71	11.8504	13.6274	20.0502	18.1523	19.6559	16.6473	15.111	14.7449	0.660198	0.00809074	0.134619	ENSG00000198915	RASGEF1A	9.81368	10.8499	13.7336	1.16183	0.00825959	0.135304	10	-	43194535	43266919	RasGEF domain family member 1A [Source:HGNC Symbol;Acc:HGNC:24246]	protein_coding	13.6858	15.8395	10.4432
ENSG00000198924	DCLRE1A	10	-	113834725	113854383	DNA cross-link repair 1A [Source:HGNC Symbol;Acc:HGNC:17660]	protein_coding	5.66373	6.48723	6.25715	10.3292	12.601	11.6651	12.5406	13.1594	12.7108	0.532504	0.00809304	0.134619	ENSG00000171606	ZNF274	12.1622	12.8711	11.923	0.683085	0.00834675	0.13603	19	+	58183029	58213562	zinc finger protein 274 [Source:HGNC Symbol;Acc:HGNC:13068]	protein_coding	8.88451	8.43191	7.91835
ENSG00000176105	YES1	18	-	721588	812546	YES proto-oncogene 1, Src family tyrosine kinase [Source:HGNC Symbol;Acc:HGNC:12841]	protein_coding	13.2952	12.9101	14.6732	17.0059	16.0198	16.2918	17.6268	16.551	15.2902	0.828988	0.00811038	0.134667	ENSG00000030582	GRN	36.2005	36.2377	38.3352	1.20201	0.00836356	0.13603	17	+	44345086	44353102	granulin precursor [Source:HGNC Symbol;Acc:HGNC:4601]	protein_coding	47.0013	43.2056	42.9494
ENSG00000139624	CERS5	12	-	50129306	50167533	ceramide synthase 5 [Source:HGNC Symbol;Acc:HGNC:23749]	protein_coding	12.8792	12.9674	25.4446	16.3511	21.3147	15.3398	14.1378	18.4531	15.5792	0.967675	0.00814139	0.134941	ENSG00000120837	NFYB	13.7224	11.5218	15.1646	0.835065	0.00837228	0.13603	12	-	104117077	104138289	nuclear transcription factor Y subunit beta [Source:HGNC Symbol;Acc:HGNC:7805]	protein_coding	9.53184	12.0064	12.2008
ENSG00000136122	BORA	13	+	72727749	72756198	bora, aurora kinase A activator [Source:HGNC Symbol;Acc:HGNC:24724]	protein_coding	13.1599	9.798	11.1929	14.8701	10.6158	10.2711	12.3307	12.4971	10.9513	0.955118	0.00819225	0.135118	ENSG00000138160	KIF11	28.6517	26.4458	26.8003	0.826043	0.00839215	0.13603	10	+	92593286	92655395	kinesin family member 11 [Source:HGNC Symbol;Acc:HGNC:6388]	protein_coding	21.9675	21.8769	23.8015
ENSG00000186184	POLR1D	13	+	27620742	27744237	RNA polymerase I subunit D [Source:HGNC Symbol;Acc:HGNC:20422]	protein_coding	76.8273	80.771	89.6335	100.406	95.6602	109.674	90.0145	87.2813	98.1356	0.808652	0.00819729	0.135118	ENSG00000196591	HDAC2	59.3672	59.0167	52.4639	0.763926	0.0084012	0.13603	6	-	113933028	114011308	histone deacetylase 2 [Source:HGNC Symbol;Acc:HGNC:4853]	protein_coding	42.8656	44.2323	43.4101
ENSG00000157500	APPL1	3	+	57227737	57273468	adaptor protein, phosphotyrosine interacting with PH domain and leucine zipper 1 [Source:HGNC Symbol;Acc:HGNC:24035]	protein_coding	19.5587	20.4139	20.5037	29.6416	25.5273	27.1838	23.6144	23.1586	23.1629	0.734454	0.00821608	0.135118	ENSG00000147669	POLR2K	56.7697	57.1619	50.8936	0.778417	0.00840823	0.13603	8	+	100150584	100154002	RNA polymerase II subunit K [Source:HGNC Symbol;Acc:HGNC:9198]	protein_coding	41.2088	42.9965	44.0908
ENSG00000198945	L3MBTL3	6	+	130013699	130141451	L3MBTL3, histone methyl-lysine binding protein [Source:HGNC Symbol;Acc:HGNC:23035]	protein_coding	8.47496	9.14018	10.468	12.3957	11.711	11.3446	11.6793	12.833	10.5511	0.792337	0.00822459	0.135118	ENSG00000100142	POLR2F	21.9812	27.626	26.984	1.14026	0.00842291	0.13603	22	+	37952607	38041915	RNA polymerase II subunit F [Source:HGNC Symbol;Acc:HGNC:9193]	protein_coding	40.3696	25.2856	21.6829
ENSG00000113318	MSH3	5	+	80654648	80876460	mutS homolog 3 [Source:HGNC Symbol;Acc:HGNC:7326]	protein_coding	4.79382	5.07874	6.19975	8.28502	7.5618	7.41363	#N/A	#N/A	#N/A	0.69137	0.00825135	0.135319	ENSG00000080824	HSP90AA1	504.395	483.64	515.494	0.921307	0.00842317	0.13603	14	-	102080738	102139699	heat shock protein 90 alpha family class A member 1 [Source:HGNC Symbol;Acc:HGNC:5253]	protein_coding	473.768	448.998	462.444
ENSG00000009307	CSDE1	1	-	114716913	114758676	cold shock domain containing E1 [Source:HGNC Symbol;Acc:HGNC:29905]	protein_coding	232.293	206.931	262.628	278.475	245.877	265.817	264.941	279.135	266.308	0.888234	0.00828916	0.135615	ENSG00000186871	ERCC6L	16.2791	14.2024	14.3593	0.624081	0.00844589	0.13603	X	-	72204657	72239047	ERCC excision repair 6 like, spindle assembly checkpoint helicase [Source:HGNC Symbol;Acc:HGNC:20794]	protein_coding	9.07212	8.6447	10.2562
ENSG00000141448	GATA6	18	+	22169443	22202528	GATA binding protein 6 [Source:HGNC Symbol;Acc:HGNC:4174]	protein_coding	5.18469	5.0999	5.79061	9.34643	7.49647	8.40761	#N/A	#N/A	#N/A	0.63706	0.00829853	0.135615	ENSG00000196235	SUPT5H	35.1477	42.9364	42.3341	1.41347	0.00845305	0.13603	19	+	39436156	39476670	SPT5 homolog, DSIF elongation factor subunit [Source:HGNC Symbol;Acc:HGNC:11469]	protein_coding	62.1461	56.7027	51.3707
ENSG00000087111	PIGS	17	-	28553383	28571872	phosphatidylinositol glycan anchor biosynthesis class S [Source:HGNC Symbol;Acc:HGNC:14937]	protein_coding	59.2273	59.2023	51.603	42.4754	51.4348	42.9476	41.5787	45.5211	47.8638	1.24235	0.00834884	0.135751	ENSG00000100983	GSS	33.9729	34.2905	36.9312	1.01801	0.00846675	0.13603	20	-	34928430	34955817	glutathione synthetase [Source:HGNC Symbol;Acc:HGNC:4624]	protein_coding	37.2204	35.7955	34.0737
ENSG00000106348	IMPDH1	7	-	128392277	128410252	inosine monophosphate dehydrogenase 1 [Source:HGNC Symbol;Acc:HGNC:6052]	protein_coding	45.7192	41.2378	39.958	32.0375	32.1034	28.8931	29.9961	31.0431	35.2166	1.36406	0.00836087	0.135751	ENSG00000020129	NCDN	15.0163	15.9756	14.903	1.30292	0.00849269	0.136209	1	+	35557473	35567274	neurochondrin [Source:HGNC Symbol;Acc:HGNC:17597]	protein_coding	22.6575	19.7848	17.3643
ENSG00000176973	FAM89B	11	+	65572349	65574198	family with sequence similarity 89 member B [Source:HGNC Symbol;Acc:HGNC:16708]	protein_coding	11.8065	11.3448	8.69038	6.00435	6.21408	8.1121	#N/A	#N/A	#N/A	1.56537	0.008363	0.135751	ENSG00000149577	SIDT2	11.9863	11.1161	8.58385	1.36934	0.00851507	0.136227	11	+	117178733	117197445	SID1 transmembrane family member 2 [Source:HGNC Symbol;Acc:HGNC:24272]	protein_coding	17.9008	13.6694	11.83
ENSG00000105426	PTPRS	19	-	5158495	5340803	protein tyrosine phosphatase, receptor type S [Source:HGNC Symbol;Acc:HGNC:9681]	protein_coding	27.961	26.6273	24.0951	21.2389	22.237	19.4681	20.8989	22.7325	22.1131	1.24993	0.00836569	0.135751	ENSG00000046604	DSG2	41.0889	41.0675	40.8051	0.751787	0.00853049	0.136227	18	+	31498043	31549008	desmoglein 2 [Source:HGNC Symbol;Acc:HGNC:3049]	protein_coding	30.4659	28.5152	33.4523
ENSG00000120306	CYSTM1	5	+	140174642	140282052	cysteine rich transmembrane module containing 1 [Source:HGNC Symbol;Acc:HGNC:30239]	protein_coding	41.97	39.9663	40.2018	35.8761	36.651	36.9639	34.9394	38.592	39.1122	1.11548	0.00838271	0.135751	ENSG00000104885	DOT1L	15.7366	16.6933	17.6261	1.33795	0.00855023	0.136227	19	+	2164149	2232578	DOT1 like histone lysine methyltransferase [Source:HGNC Symbol;Acc:HGNC:24948]	protein_coding	22.3192	23.0999	21.5634
ENSG00000054598	FOXC1	6	+	1609972	1613897	forkhead box C1 [Source:HGNC Symbol;Acc:HGNC:3800]	protein_coding	26.1676	26.4936	33.4663	65.6844	67.1371	59.618	40.5833	41.1987	46.3303	0.447642	0.00839424	0.135751	ENSG00000103253	HAGHL	9.90216	10.3205	10.3895	1.22495	0.00855307	0.136227	16	+	726936	735525	hydroxyacylglutathione hydrolase like [Source:HGNC Symbol;Acc:HGNC:14177]	protein_coding	15.8846	10.6011	11.0194
ENSG00000101310	SEC23B	20	+	18507493	18561415	Sec23 homolog B, coat complex II component [Source:HGNC Symbol;Acc:HGNC:10702]	protein_coding	28.7648	32.7876	30.4454	28.5063	26.8365	29.1689	34.3405	32.0582	33.7532	1.08855	0.00842436	0.135931	ENSG00000101199	ARFGAP1	36.605	39.8519	40.1985	1.75649	0.00862961	0.137208	20	+	63272785	63289793	ADP ribosylation factor GTPase activating protein 1 [Source:HGNC Symbol;Acc:HGNC:15852]	protein_coding	72.7223	69.9832	62.2218
ENSG00000130827	PLXNA3	X	+	154458281	154477779	plexin A3 [Source:HGNC Symbol;Acc:HGNC:9101]	protein_coding	19.4979	19.562	17.7008	14.5034	13.7643	13.6466	11.9311	12.2888	11.5658	1.35396	0.00844443	0.135931	ENSG00000125863	MKKS	71.3433	65.2422	66.4697	0.81885	0.00867581	0.137555	20	-	10401009	10434222	McKusick-Kaufman syndrome [Source:HGNC Symbol;Acc:HGNC:7108]	protein_coding	54.2335	53.0324	59.0004
ENSG00000133124	IRS4	X	-	108732482	108736409	insulin receptor substrate 4 [Source:HGNC Symbol;Acc:HGNC:6128]	protein_coding	73.071	70.0095	70.4778	131.441	152.506	129.077	70.5006	85.0344	86.1763	0.517095	0.00844916	0.135931	ENSG00000100241	SBF1	38.61	39.7513	38.9702	1.32972	0.00868138	0.137555	22	-	50445000	50475024	SET binding factor 1 [Source:HGNC Symbol;Acc:HGNC:10542]	protein_coding	55.2927	53.6258	47.1091
ENSG00000165118	C9orf64	9	-	83938311	83956986	chromosome 9 open reading frame 64 [Source:HGNC Symbol;Acc:HGNC:28144]	protein_coding	4.07522	4.56313	5.49955	9.18801	9.91277	8.32941	8.54124	9.08438	9.48362	0.515943	0.00847879	0.136172	ENSG00000091039	OSBPL8	18.9707	17.7966	28.1625	0.629452	0.00870949	0.137763	12	-	76351797	76559809	oxysterol binding protein like 8 [Source:HGNC Symbol;Acc:HGNC:16396]	protein_coding	12.9273	11.9216	16.0102
ENSG00000196387	ZNF140	12	+	133079838	133107544	zinc finger protein 140 [Source:HGNC Symbol;Acc:HGNC:12925]	protein_coding	1.76037	2.89543	2.51522	5.8346	2.83801	4.40814	#N/A	#N/A	#N/A	0.549245	0.00849597	0.136213	ENSG00000102030	NAA10	85.1104	88.1932	85.4824	1.23993	0.00872899	0.137834	X	-	153929242	153935223	N(alpha)-acetyltransferase 10, NatA catalytic subunit [Source:HGNC Symbol;Acc:HGNC:18704]	protein_coding	112.547	103.082	105.256
ENSG00000127837	AAMP	2	-	218264123	218270257	angio associated migratory cell protein [Source:HGNC Symbol;Acc:HGNC:18]	protein_coding	81.4836	81.4515	65.5865	54.5611	61.4339	56.8698	68.9849	71.5055	63.9161	1.32191	0.00852453	0.136436	ENSG00000102882	MAPK3	84.1832	96.099	87.7427	1.0516	0.00877152	0.137981	16	-	30114105	30123506	mitogen-activated protein kinase 3 [Source:HGNC Symbol;Acc:HGNC:6877]	protein_coding	96.1485	94.1647	91.5421
ENSG00000156697	UTP14A	X	+	129906121	129929761	UTP14A, small subunit processome component [Source:HGNC Symbol;Acc:HGNC:10665]	protein_coding	7.54202	7.71066	7.63823	13.5159	14.424	13.1478	#N/A	#N/A	#N/A	0.557446	0.00857714	0.136817	ENSG00000083312	TNPO1	67.3473	69.5488	66.5179	0.837231	0.00878077	0.137981	5	+	72816312	72916733	transportin 1 [Source:HGNC Symbol;Acc:HGNC:6401]	protein_coding	31.6723	72.7144	65.9129
ENSG00000126016	AMOT	X	-	112774503	112840815	angiomotin [Source:HGNC Symbol;Acc:HGNC:17810]	protein_coding	45.2018	48.3116	46.8293	89.5708	90.2143	79.2173	54.7085	59.3914	62.3437	0.541912	0.00859138	0.136817	ENSG00000114125	RNF7	23.4744	21.4737	19.3206	1.01631	0.00882033	0.137981	3	+	141738204	141747560	ring finger protein 7 [Source:HGNC Symbol;Acc:HGNC:10070]	protein_coding	18.6425	22.3427	24.3322
ENSG00000124767	GLO1	6	-	38675925	38703141	glyoxalase I [Source:HGNC Symbol;Acc:HGNC:4323]	protein_coding	170.897	174.389	206.455	229.23	216.463	225.559	247.368	239.11	252.822	0.821966	0.00865189	0.13697	ENSG00000170915	PAQR8	6.3516	6.17215	6.67402	0.567382	0.00885792	0.137981	6	+	52361421	52407777	progestin and adipoQ receptor family member 8 [Source:HGNC Symbol;Acc:HGNC:15708]	protein_coding	3.43428	3.8132	3.63201
ENSG00000205765	C5orf51	5	+	41904188	41921636	chromosome 5 open reading frame 51 [Source:HGNC Symbol;Acc:HGNC:27750]	protein_coding	8.34582	7.87865	8.8971	12.3976	11.7495	11.7779	12.2463	11.2145	11.2634	0.699529	0.00867901	0.13697	ENSG00000197976	AKAP17A	33.1166	34.8887	32.3866	1.4085	0.00886021	0.137981	X	+	1591593	1602514	A-kinase anchoring protein 17A [Source:HGNC Symbol;Acc:HGNC:18783]	protein_coding	48.5388	46.7565	46.1193
ENSG00000157833	GAREM2	2	+	26173091	26189663	GRB2 associated regulator of MAPK1 subtype 2 [Source:HGNC Symbol;Acc:HGNC:27172]	protein_coding	10.6812	8.75779	7.63826	5.77567	7.81026	6.84298	7.96784	9.38673	7.84567	1.32496	0.0086807	0.13697	ENSG00000148484	RSU1	10.1557	9.9047	9.57219	0.714128	0.00888789	0.137981	10	-	16590611	16817528	Ras suppressor protein 1 [Source:HGNC Symbol;Acc:HGNC:10464]	protein_coding	6.82095	6.89704	7.4349
ENSG00000264364	DYNLL2	17	+	58083415	58095536	dynein light chain LC8-type 2 [Source:HGNC Symbol;Acc:HGNC:24596]	protein_coding	19.7406	20.213	20.4088	12.8685	14.0454	13.9819	16.3466	15.7572	14.7217	1.47566	0.00872943	0.13697	ENSG00000162409	PRKAA2	16.3912	15.641	14.4913	0.897271	0.00889799	0.137981	1	+	56645322	56715335	protein kinase AMP-activated catalytic subunit alpha 2 [Source:HGNC Symbol;Acc:HGNC:9377]	protein_coding	13.0481	13.2132	15.4798
ENSG00000143919	CAMKMT	2	+	44361950	44772592	calmodulin-lysine N-methyltransferase [Source:HGNC Symbol;Acc:HGNC:26276]	protein_coding	5.53619	5.86439	5.66758	7.67501	8.60175	7.97415	8.14123	6.25308	6.85664	0.704181	0.00872962	0.13697	ENSG00000088205	DDX18	29.5739	30.4309	30.973	0.797548	0.00889802	0.137981	2	+	117814650	117832379	DEAD-box helicase 18 [Source:HGNC Symbol;Acc:HGNC:2741]	protein_coding	24.2906	24.2487	24.0138
ENSG00000206341	HLA-H	6	+	29887752	29890482	major histocompatibility complex, class I, H (pseudogene) [Source:HGNC Symbol;Acc:HGNC:4965]	unprocessed_pseudogene	5.34902	5.21762	4.4513	3.25716	3.41342	2.7671	#N/A	#N/A	#N/A	1.5894	0.00875527	0.13697	ENSG00000164828	SUN1	62.1648	61.7656	60.8743	1.02093	0.00890465	0.137981	7	+	816615	896435	Sad1 and UNC84 domain containing 1 [Source:HGNC Symbol;Acc:HGNC:18587]	protein_coding	59.7058	65.2697	63.6983
ENSG00000122435	TRMT13	1	+	100133150	100150497	tRNA methyltransferase 13 homolog [Source:HGNC Symbol;Acc:HGNC:25502]	protein_coding	6.39925	8.17053	6.47608	12.7977	10.3853	11.8195	11.1332	11.4116	10.298	0.601609	0.00876112	0.13697	ENSG00000102225	CDK16	123.025	120.951	125.975	1.26612	0.00891928	0.137981	X	+	47217860	47229997	cyclin dependent kinase 16 [Source:HGNC Symbol;Acc:HGNC:8749]	protein_coding	167.329	161.39	139.691
ENSG00000213079	SCAF8	6	+	154733325	154834244	SR-related CTD associated factor 8 [Source:HGNC Symbol;Acc:HGNC:20959]	protein_coding	11.1226	11.2062	11.9461	16.6993	14.9355	14.8997	#N/A	#N/A	#N/A	0.736718	0.00876332	0.13697	ENSG00000241399	CD302	13.8985	13.598	12.388	0.740825	0.00892779	0.137981	2	-	159768630	159798255	CD302 molecule [Source:HGNC Symbol;Acc:HGNC:30843]	protein_coding	8.47082	9.87375	11.1951
ENSG00000100994	PYGB	20	+	25248069	25298014	glycogen phosphorylase B [Source:HGNC Symbol;Acc:HGNC:9723]	protein_coding	19.18	17.3641	17.7988	14.9853	16.3732	15.7344	#N/A	#N/A	#N/A	1.15385	0.00876559	0.13697	ENSG00000102931	ARL2BP	12.9622	10.4185	9.66873	1.94547	0.00893912	0.137981	16	+	57245098	57253635	ADP ribosylation factor like GTPase 2 binding protein [Source:HGNC Symbol;Acc:HGNC:17146]	protein_coding	18.839	21.6098	23.8762
ENSG00000065183	WDR3	1	+	117929720	117966542	WD repeat domain 3 [Source:HGNC Symbol;Acc:HGNC:12755]	protein_coding	15.1842	11.9637	14.8947	15.375	15.8608	13.7384	15.3937	15.4223	14.7521	0.934859	0.00878154	0.13697	ENSG00000105576	TNPO2	35.4973	33.4741	33.0868	1.26945	0.00896194	0.137981	19	-	12699194	12724011	transportin 2 [Source:HGNC Symbol;Acc:HGNC:19998]	protein_coding	46.9792	43.0739	39.5127
ENSG00000166902	MRPL16	11	-	59806135	59810872	mitochondrial ribosomal protein L16 [Source:HGNC Symbol;Acc:HGNC:14476]	protein_coding	30.0368	31.0672	31.1926	37.1226	31.3392	34.061	30.9897	33.7727	32.1204	0.900284	0.0087863	0.13697	ENSG00000161057	PSMC2	28.583	30.4447	30.5823	0.819578	0.00896541	0.137981	7	+	103344254	103369395	proteasome 26S subunit, ATPase 2 [Source:HGNC Symbol;Acc:HGNC:9548]	protein_coding	23.7704	25.096	24.5706
ENSG00000147894	C9orf72	9	-	27546545	27573866	chromosome 9 open reading frame 72 [Source:HGNC Symbol;Acc:HGNC:28337]	protein_coding	9.21681	9.26288	12.5774	12.1757	11.2257	13.9057	10.9093	12.8573	10.9083	0.832606	0.0087906	0.13697	ENSG00000239969	AC091390.4	5.99525	6.04019	3.49379	0.724858	0.00900187	0.137981	7	+	102364162	102380633		transcribed_unprocessed_pseudogene	2.84473	3.50281	4.90069
ENSG00000167202	TBC1D2B	15	-	77984036	78077724	TBC1 domain family member 2B [Source:HGNC Symbol;Acc:HGNC:29183]	protein_coding	41.5952	39.6378	38.7249	30.9519	33.3329	29.731	29.5217	32.9426	28.9914	1.27585	0.00879315	0.13697	ENSG00000109332	UBE2D3	93.2528	85.5753	84.1691	0.87888	0.0090089	0.137981	4	-	102794383	102868896	ubiquitin conjugating enzyme E2 D3 [Source:HGNC Symbol;Acc:HGNC:12476]	protein_coding	73.875	80.1705	77.0939
ENSG00000151065	DCP1B	12	-	1946054	2004535	decapping mRNA 1B [Source:HGNC Symbol;Acc:HGNC:24451]	protein_coding	5.92064	5.99184	7.10481	9.90991	10.5227	8.91824	6.49189	7.31235	8.26408	0.648289	0.0088107	0.137014	ENSG00000130816	DNMT1	80.0889	78.3923	70.7855	1.3302	0.0090116	0.137981	19	-	10133345	10231286	DNA methyltransferase 1 [Source:HGNC Symbol;Acc:HGNC:2976]	protein_coding	94.9218	96.2796	113.78
ENSG00000203875	SNHG5	6	-	85660950	85678736	small nucleolar RNA host gene 5 [Source:HGNC Symbol;Acc:HGNC:21026]	processed_transcript	96.2945	107.441	102.51	139.805	125.255	136.12	104.696	110.035	108.941	0.76338	0.00885356	0.137229	ENSG00000137492	THAP12	20.3466	18.6329	20.8785	1.05583	0.00902176	0.137981	11	-	76349956	76380971	THAP domain containing 12 [Source:HGNC Symbol;Acc:HGNC:9440]	protein_coding	21.7555	22.9531	18.4931
ENSG00000272888	LINC01578	15	+	92882707	92899701	long intergenic non-protein coding RNA 1578 [Source:HGNC Symbol;Acc:HGNC:48626]	processed_transcript	22.7236	32.86	33.6956	39.0662	31.6898	48.7077	27.2322	31.2681	27.8157	0.747397	0.00885464	0.137229	ENSG00000156411	C14orf2	110.009	95.4023	97.8578	0.840271	0.00902356	0.137981	14	-	103912288	103928269	chromosome 14 open reading frame 2 [Source:HGNC Symbol;Acc:HGNC:1188]	protein_coding	77.1776	80.4894	97.1565
ENSG00000161179	YDJC	22	-	21628089	21630064	YdjC chitooligosaccharide deacetylase homolog [Source:HGNC Symbol;Acc:HGNC:27158]	protein_coding	14.1158	12.5432	12.4401	10.9326	12.1262	11.5547	12.3867	13.3347	14.6255	1.12948	0.00886866	0.137229	ENSG00000196950	SLC39A10	23.0167	24.1652	24.793	0.843659	0.00906009	0.138309	2	+	195575977	195737702	solute carrier family 39 member 10 [Source:HGNC Symbol;Acc:HGNC:20861]	protein_coding	22.0489	20.4702	18.1985
ENSG00000112658	SRF	6	+	43171299	43181507	serum response factor [Source:HGNC Symbol;Acc:HGNC:11291]	protein_coding	18.2931	16.6837	16.7366	13.3053	13.8173	12.3347	14.9922	15.5943	15.2026	1.31038	0.00894263	0.138144	ENSG00000107862	GBF1	20.8532	20.4209	21.0459	1.42322	0.00909762	0.138422	10	+	102245532	102382899	golgi brefeldin A resistant guanine nucleotide exchange factor 1 [Source:HGNC Symbol;Acc:HGNC:4181]	protein_coding	30.9829	30.6047	27.1201
ENSG00000182054	IDH2	15	-	90083045	90102504	isocitrate dehydrogenase (NADP(+)) 2, mitochondrial [Source:HGNC Symbol;Acc:HGNC:5383]	protein_coding	57.3095	52.5237	59.8194	40.1366	49.3849	45.0717	44.8087	51.7831	46.4481	1.26043	0.00897486	0.138191	ENSG00000129128	SPCS3	36.9515	36.7256	32.3323	0.901433	0.00917851	0.139152	4	+	176319964	176332245	signal peptidase complex subunit 3 [Source:HGNC Symbol;Acc:HGNC:26212]	protein_coding	28.375	30.2603	36.9221
ENSG00000123095	BHLHE41	12	-	26120026	26125127	basic helix-loop-helix family member e41 [Source:HGNC Symbol;Acc:HGNC:16617]	protein_coding	4.01445	3.72197	3.90214	5.88924	6.57532	5.77423	#N/A	#N/A	#N/A	0.638716	0.00897534	0.138191	ENSG00000204389	HSPA1A	162.752	165.126	190.487	1.26224	0.00921164	0.139152	6	+	31815464	31817946	heat shock protein family A (Hsp70) member 1A [Source:HGNC Symbol;Acc:HGNC:5232]	protein_coding	232.355	224.897	197.056
ENSG00000080189	SLC35C2	20	-	46345980	46364458	solute carrier family 35 member C2 [Source:HGNC Symbol;Acc:HGNC:17117]	protein_coding	12.5591	14.5022	12.4943	11.378	17.0426	11.5546	12.3054	10.8672	13.3168	0.989511	0.00904612	0.138823	ENSG00000175602	CCDC85B	13.4403	13.6809	13.8448	0.724167	0.0092164	0.139152	11	+	65890112	65891635	coiled-coil domain containing 85B [Source:HGNC Symbol;Acc:HGNC:24926]	protein_coding	9.14814	9.81631	10.6935
ENSG00000169217	CD2BP2	16	-	30350766	30355361	CD2 cytoplasmic tail binding protein 2 [Source:HGNC Symbol;Acc:HGNC:1656]	protein_coding	40.7955	38.2179	37.8798	28.7178	30.8329	30.6674	35.8196	35.2867	35.4859	1.29558	0.00904624	0.138823	ENSG00000120709	FAM53C	26.736	31.2499	30.978	1.12611	0.0092213	0.139152	5	+	138331935	138349729	family with sequence similarity 53 member C [Source:HGNC Symbol;Acc:HGNC:1336]	protein_coding	35.9443	32.7766	31.4658
ENSG00000177105	RHOG	11	-	3826978	3840983	ras homolog family member G [Source:HGNC Symbol;Acc:HGNC:672]	protein_coding	13.8159	12.988	10.4841	11.4235	13.3566	10.6323	10.2044	10.9396	11.571	1.05292	0.00906218	0.138839	ENSG00000220323	AC239868.1	4.5757	6.25218	5.77841	1.66897	0.00930903	0.139801	1	+	149843041	149843533		processed_pseudogene	10.5439	9.16173	8.02983
ENSG00000164144	ARFIP1	4	+	152779937	152918463	ADP ribosylation factor interacting protein 1 [Source:HGNC Symbol;Acc:HGNC:21496]	protein_coding	3.89789	4.52361	6.75799	12.7696	11.1254	11.1143	9.61535	10.112	8.12348	0.434069	0.00908169	0.13891	ENSG00000141985	SH3GL1	29.0828	32.0133	31.5379	1.23774	0.00930975	0.139801	19	-	4360370	4400547	SH3 domain containing GRB2 like 1, endophilin A2 [Source:HGNC Symbol;Acc:HGNC:10830]	protein_coding	41.9978	37.3161	35.3503
ENSG00000090238	YPEL3	16	-	30092314	30096915	yippee like 3 [Source:HGNC Symbol;Acc:HGNC:18327]	protein_coding	22.8027	22.1201	16.9143	12.9597	18.4089	11.9565	15.7694	14.9642	17.3397	1.42699	0.00914282	0.138964	ENSG00000135617	PRADC1	13.8117	15.5583	15.5668	1.05079	0.00930994	0.139801	2	-	73228006	73233238	protease associated domain containing 1 [Source:HGNC Symbol;Acc:HGNC:16047]	protein_coding	17.9744	15.9848	13.2613
ENSG00000169683	LRRC45	17	+	82023302	82031151	leucine rich repeat containing 45 [Source:HGNC Symbol;Acc:HGNC:28302]	protein_coding	22.9712	24.8013	20.4156	16.5541	17.1118	17.501	17.0912	17.2579	16.8983	1.33247	0.00914587	0.138964	ENSG00000111832	RWDD1	24.1194	35.2059	21.0154	0.858894	0.00938889	0.140757	6	+	116571367	116597675	RWD domain containing 1 [Source:HGNC Symbol;Acc:HGNC:20993]	protein_coding	17.4458	32.6572	18.8969
ENSG00000121774	KHDRBS1	1	+	32013829	32060850	KH RNA binding domain containing, signal transduction associated 1 [Source:HGNC Symbol;Acc:HGNC:18116]	protein_coding	67.7055	74.7434	77.5871	90.4978	88.9066	86.8801	74.0606	78.1739	70.2519	0.826339	0.00918367	0.138964	ENSG00000185608	MRPL40	30.2623	27.9554	30.6006	0.813541	0.00947161	0.141394	22	+	19431902	19436075	mitochondrial ribosomal protein L40 [Source:HGNC Symbol;Acc:HGNC:14491]	protein_coding	24.5228	24.1303	23.5986
ENSG00000183506	PI4KAP2	22	-	21473000	21517533	phosphatidylinositol 4-kinase alpha pseudogene 2 [Source:HGNC Symbol;Acc:HGNC:33577]	transcribed_unprocessed_pseudogene	21.8237	19.6567	19.4158	19.1149	18.5096	18.0883	15.8107	18.2334	14.6094	1.09299	0.00918418	0.138964	ENSG00000001460	STPG1	10.1024	7.95429	10.6093	0.873359	0.00949412	0.141394	1	-	24356999	24416934	sperm tail PG-rich repeat containing 1 [Source:HGNC Symbol;Acc:HGNC:28070]	protein_coding	5.70132	8.66427	10.6663
ENSG00000198642	KLHL9	9	-	21329671	21335380	kelch like family member 9 [Source:HGNC Symbol;Acc:HGNC:18732]	protein_coding	16.531	17.6053	18.7542	23.4016	24.2225	25.9065	24.2076	24.4963	24.5759	0.719414	0.00918501	0.138964	ENSG00000136485	DCAF7	43.241	32.4601	32.2803	1.15134	0.0094971	0.141394	17	+	63550461	63594266	DDB1 and CUL4 associated factor 7 [Source:HGNC Symbol;Acc:HGNC:30915]	protein_coding	37.9842	51.3075	35.0364
ENSG00000138138	ATAD1	10	-	87751512	87841343	ATPase family, AAA domain containing 1 [Source:HGNC Symbol;Acc:HGNC:25903]	protein_coding	20.2028	16.4226	29.4694	39.2645	32.6047	35.1305	34.4063	34.2647	31.3487	0.617817	0.00918848	0.138964	ENSG00000141449	GREB1L	7.30336	8.42071	9.00365	1.13015	0.00950096	0.141394	18	+	21242242	21525417	growth regulation by estrogen in breast cancer 1 like [Source:HGNC Symbol;Acc:HGNC:31042]	protein_coding	9.0783	9.0557	9.81583
ENSG00000213190	MLLT11	1	+	151057758	151068497	MLLT11, transcription factor 7 cofactor [Source:HGNC Symbol;Acc:HGNC:16997]	protein_coding	20.2838	19.7965	21.1983	16.1208	15.6251	15.8793	18.3803	17.3452	17.3925	1.2865	0.00918965	0.138964	ENSG00000135845	PIGC	20.7412	20.0456	20.1199	0.845404	0.00950832	0.141394	1	-	172370189	172444086	phosphatidylinositol glycan anchor biosynthesis class C [Source:HGNC Symbol;Acc:HGNC:8960]	protein_coding	16.3681	17.1076	18.0104
ENSG00000184232	OAF	11	+	120210767	120230332	out at first homolog [Source:HGNC Symbol;Acc:HGNC:28752]	protein_coding	15.9296	15.4543	15.6679	13.3253	14.3676	12.942	#N/A	#N/A	#N/A	1.1578	0.00922203	0.139006	ENSG00000105376	ICAM5	23.1178	22.0959	24.0554	1.29861	0.00953254	0.141525	19	+	10289981	10296778	intercellular adhesion molecule 5 [Source:HGNC Symbol;Acc:HGNC:5348]	protein_coding	31.4279	31.5166	27.0183
ENSG00000137876	RSL24D1	15	-	55180806	55197067	ribosomal L24 domain containing 1 [Source:HGNC Symbol;Acc:HGNC:18479]	protein_coding	53.1238	52.5775	64.0655	74.4042	61.0315	70.8227	69.0858	65.9229	66.869	0.823104	0.00923963	0.139006	ENSG00000173145	NOC3L	19.2859	19.2286	17.6804	0.819897	0.00956043	0.14171	10	-	94333226	94362959	NOC3 like DNA replication regulator [Source:HGNC Symbol;Acc:HGNC:24034]	protein_coding	15.4957	14.4632	16.1097
ENSG00000129474	AJUBA	14	-	22971174	22982642	ajuba LIM protein [Source:HGNC Symbol;Acc:HGNC:20250]	protein_coding	5.98639	4.58409	6.39025	8.73915	6.96849	7.80039	6.90241	4.33047	7.00495	0.721842	0.00924014	0.139006	ENSG00000082213	C5orf22	18.6942	19.7436	21.2357	0.956661	0.00960246	0.141919	5	+	31532266	31555058	chromosome 5 open reading frame 22 [Source:HGNC Symbol;Acc:HGNC:25639]	protein_coding	17.3884	19.4165	20.2811
ENSG00000205572	SERF1B	5	+	70025247	70043113	small EDRK-rich factor 1B [Source:HGNC Symbol;Acc:HGNC:10756]	protein_coding	16.7691	16.8945	13.7472	18.4663	17.2269	17.1053	19.9051	17.7725	19.368	0.898015	0.00927372	0.139006	ENSG00000010256	UQCRC1	89.4967	90.6867	92.1494	1.24021	0.00960542	0.141919	3	-	48599002	48610976	ubiquinol-cytochrome c reductase core protein I [Source:HGNC Symbol;Acc:HGNC:12585]	protein_coding	121.383	114.494	101.88
ENSG00000143228	NUF2	1	+	163266576	163355764	NUF2, NDC80 kinetochore complex component [Source:HGNC Symbol;Acc:HGNC:14621]	protein_coding	40.598	44.8643	45.7223	56.0754	52.0157	53.8518	56.429	51.6323	54.3447	0.810102	0.00928174	0.139006	ENSG00000073921	PICALM	34.4767	33.5064	34.9124	0.841667	0.00964092	0.142024	11	-	85957684	86069882	phosphatidylinositol binding clathrin assembly protein [Source:HGNC Symbol;Acc:HGNC:15514]	protein_coding	30.5602	26.7136	29.3252
ENSG00000225921	NOL7	6	+	13615327	13632739	nucleolar protein 7 [Source:HGNC Symbol;Acc:HGNC:21040]	protein_coding	34.9643	36.9017	36.3547	47.6507	43.4414	44.3837	40.1423	43.5633	44.0287	0.798864	0.00929579	0.139006	ENSG00000144231	POLR2D	12.3309	11.4336	11.1765	0.91633	0.00965203	0.142024	2	-	127843551	127858157	RNA polymerase II subunit D [Source:HGNC Symbol;Acc:HGNC:9191]	protein_coding	10.0592	9.74179	12.214
ENSG00000184990	SIVA1	14	+	104753100	104768494	SIVA1 apoptosis inducing factor [Source:HGNC Symbol;Acc:HGNC:17712]	protein_coding	51.0558	46.4888	46.2957	31.0545	29.8503	29.0154	42.1948	38.4365	44.7402	1.59944	0.00929688	0.139006	ENSG00000100731	PCNX1	12.1461	13.9958	10.7212	0.885258	0.00965885	0.142024	14	+	70907405	71115382	pecanex homolog 1 [Source:HGNC Symbol;Acc:HGNC:19740]	protein_coding	10.7267	11.3301	10.5731
ENSG00000156873	PHKG2	16	+	30748270	30761176	phosphorylase kinase catalytic subunit gamma 2 [Source:HGNC Symbol;Acc:HGNC:8931]	protein_coding	37.4503	35.662	32.7121	26.7497	26.6686	27.1918	27.5282	28.5475	27.2874	1.31268	0.00934176	0.139453	ENSG00000133103	COG6	18.4973	15.4022	16.9955	0.94348	0.00969903	0.142101	13	+	39655627	39791665	component of oligomeric golgi complex 6 [Source:HGNC Symbol;Acc:HGNC:18621]	protein_coding	12.8449	17.4712	17.7006
ENSG00000147251	DOCK11	X	+	118495898	118686163	dedicator of cytokinesis 11 [Source:HGNC Symbol;Acc:HGNC:23483]	protein_coding	6.8934	6.98041	7.03022	12.7632	11.3552	11.7233	9.3949	8.88686	9.1865	0.583581	0.00940223	0.13993	ENSG00000136122	BORA	12.3307	12.4971	10.9513	0.954528	0.00972786	0.142101	13	+	72727749	72756198	bora, aurora kinase A activator [Source:HGNC Symbol;Acc:HGNC:24724]	protein_coding	13.1599	9.798	11.1929
ENSG00000115844	DLX2	2	-	172099439	172102900	distal-less homeobox 2 [Source:HGNC Symbol;Acc:HGNC:2915]	protein_coding	5.92358	6.28186	7.99768	16.8787	16.4027	14.4226	7.69058	9.31748	9.41433	0.423872	0.00940889	0.13993	ENSG00000114982	KANSL3	17.2934	18.0643	17.0827	1.24073	0.00975772	0.142101	2	-	96593170	96642787	KAT8 regulatory NSL complex subunit 3 [Source:HGNC Symbol;Acc:HGNC:25473]	protein_coding	24.7756	20.213	20.0828
ENSG00000155906	RMND1	6	-	151404763	151452181	required for meiotic nuclear division 1 homolog [Source:HGNC Symbol;Acc:HGNC:21176]	protein_coding	11.9286	12.1328	12.7256	20.1891	18.0339	19.3325	12.8732	15.451	14.2761	0.639345	0.00946815	0.140439	ENSG00000136381	IREB2	31.043	30.4434	29.9205	0.832997	0.00976054	0.142101	15	+	78437431	78501456	iron responsive element binding protein 2 [Source:HGNC Symbol;Acc:HGNC:6115]	protein_coding	24.5677	24.226	27.343
ENSG00000137955	RABGGTB	1	+	75786197	75795079	Rab geranylgeranyltransferase beta subunit [Source:HGNC Symbol;Acc:HGNC:9796]	protein_coding	83.8118	94.0714	93.3734	123.586	142.112	132.438	93.5605	86.5083	87.5621	0.68134	0.00950002	0.140467	ENSG00000267645	POLR2J2	24.6288	24.2571	26.4306	1.1593	0.00977533	0.142101	7	-	102637049	102671641	RNA polymerase II subunit J2 [Source:NCBI gene;Acc:246721]	protein_coding	30.5048	29.6096	27.2048
ENSG00000140564	FURIN	15	+	90868592	90883458	furin, paired basic amino acid cleaving enzyme [Source:HGNC Symbol;Acc:HGNC:8568]	protein_coding	21.6695	22.3709	19.5031	16.1762	19.7994	15.5697	20.9405	23.1985	22.7923	1.23263	0.00950017	0.140467	ENSG00000141503	MINK1	30.0061	32.4683	30.4481	1.81388	0.00983049	0.142101	17	+	4833388	4898061	misshapen like kinase 1 [Source:HGNC Symbol;Acc:HGNC:17565]	protein_coding	60.2302	55.6254	52.7195
ENSG00000174738	NR1D2	3	+	23945260	23980618	nuclear receptor subfamily 1 group D member 2 [Source:HGNC Symbol;Acc:HGNC:7963]	protein_coding	14.9172	13.4651	15.1713	21.8611	17.8196	20.3109	16.4046	15.7799	15.0435	0.726132	0.00959098	0.141296	ENSG00000242372	EIF6	44.1806	45.5984	55.5528	1.0094	0.00985079	0.142101	20	-	35278907	35284985	eukaryotic translation initiation factor 6 [Source:HGNC Symbol;Acc:HGNC:6159]	protein_coding	58.9006	48.6074	39.1899
ENSG00000165288	BRWD3	X	-	80670854	80809688	bromodomain and WD repeat domain containing 3 [Source:HGNC Symbol;Acc:HGNC:17342]	protein_coding	7.81369	8.43798	7.95885	11.3052	10.8921	10.5173	#N/A	#N/A	#N/A	0.740291	0.00959492	0.141296	ENSG00000112249	ASCC3	11.224	11.41	11.6378	0.828978	0.00985205	0.142101	6	-	100508194	100881372	activating signal cointegrator 1 complex subunit 3 [Source:HGNC Symbol;Acc:HGNC:18697]	protein_coding	9.97861	9.632	8.79482
ENSG00000169131	ZNF354A	5	-	178694605	178730702	zinc finger protein 354A [Source:HGNC Symbol;Acc:HGNC:11628]	protein_coding	6.38626	7.91142	8.11918	10.6366	11.243	11.5057	9.97388	10.1499	9.53606	0.671754	0.00961423	0.141296	ENSG00000100726	TELO2	22.9935	24.549	23.0393	1.54003	0.00986049	0.142101	16	+	1493344	1510457	telomere maintenance 2 [Source:HGNC Symbol;Acc:HGNC:29099]	protein_coding	41.3661	33.6163	33.7316
ENSG00000058063	ATP11B	3	+	182793500	182921635	ATPase phospholipid transporting 11B (putative) [Source:HGNC Symbol;Acc:HGNC:13553]	protein_coding	15.3076	12.5836	14.2888	19.0792	12.5381	17.5495	12.6895	16.4592	19.6009	0.857983	0.00961689	0.141296	ENSG00000181315	ZNF322	14.4311	12.2695	12.351	0.835554	0.00986356	0.142101	6	-	26634383	26659752	zinc finger protein 322 [Source:HGNC Symbol;Acc:HGNC:23640]	protein_coding	10.5162	10.4031	11.7055
ENSG00000180747	SMG1P3	16	-	21446683	21520444	SMG1P3, nonsense mediated mRNA decay associated PI3K related kinase pseudogene 3 [Source:HGNC Symbol;Acc:HGNC:49860]	transcribed_unprocessed_pseudogene	9.49356	10.2582	11.2447	15.1852	15.6008	14.9139	7.55745	7.60127	6.77206	0.678472	0.00967408	0.141912	ENSG00000004142	POLDIP2	42.438	43.5436	47.2161	0.919498	0.00987269	0.142101	17	-	28347177	28357522	DNA polymerase delta interacting protein 2 [Source:HGNC Symbol;Acc:HGNC:23781]	protein_coding	44.3346	41.1105	37.0275
ENSG00000196584	XRCC2	7	-	152644779	152676165	X-ray repair cross complementing 2 [Source:HGNC Symbol;Acc:HGNC:12829]	protein_coding	15.7782	15.74	18.8118	30.4249	32.4884	30.2616	31.2793	31.0298	31.0445	0.540315	0.00969907	0.142055	ENSG00000145912	NHP2	148.058	144.774	140.313	0.999674	0.0098795	0.142101	5	-	178149460	178153967	NHP2 ribonucleoprotein [Source:HGNC Symbol;Acc:HGNC:14377]	protein_coding	139.323	143.601	150.08
ENSG00000132182	NUP210	3	-	13316235	13420309	nucleoporin 210 [Source:HGNC Symbol;Acc:HGNC:30052]	protein_coding	47.7554	45.194	39.3738	40.8236	45.4535	42.9815	40.7868	43.7046	42.9515	1.0237	0.00973665	0.142381	ENSG00000075151	EIF4G3	38.3209	35.2248	40.5897	1.01457	0.0098804	0.142101	1	-	20806292	21176888	eukaryotic translation initiation factor 4 gamma 3 [Source:HGNC Symbol;Acc:HGNC:3298]	protein_coding	37.7154	38.1552	39.9285
ENSG00000168275	COA6	1	+	234373456	234384049	cytochrome c oxidase assembly factor 6 [Source:HGNC Symbol;Acc:HGNC:18025]	protein_coding	40.0503	40.1959	44.1007	50.6562	51.4199	55.8552	56.8642	51.5061	52.0388	0.787388	0.00978827	0.142904	ENSG00000099917	MED15	23.559	26.8792	26.3051	1.25715	0.00988056	0.142101	22	+	20495913	20587632	mediator complex subunit 15 [Source:HGNC Symbol;Acc:HGNC:14248]	protein_coding	35.0055	33.7814	27.6985
ENSG00000179899	PHC1P1	12	-	55411727	55414787	polyhomeotic homolog 1 pseudogene 1 [Source:HGNC Symbol;Acc:HGNC:34502]	processed_pseudogene	10.1156	9.99966	8.13462	7.44284	8.61155	7.70179	6.86344	7.15646	5.93056	1.18892	0.00984354	0.142904	ENSG00000171150	SOCS5	9.57389	8.10506	8.60565	0.830545	0.00991996	0.142336	2	+	46698952	46763129	suppressor of cytokine signaling 5 [Source:HGNC Symbol;Acc:HGNC:16852]	protein_coding	6.47878	6.94263	8.40406
ENSG00000110811	P3H3	12	+	6828410	6839851	prolyl 3-hydroxylase 3 [Source:HGNC Symbol;Acc:HGNC:19318]	protein_coding	17.4524	17.6762	16.1762	11.8324	11.7277	11.7561	15.4068	16.5225	17.8419	1.45234	0.00987564	0.142904	ENSG00000155906	RMND1	12.8732	15.451	14.2761	0.863635	0.00994151	0.142336	6	-	151404763	151452181	required for meiotic nuclear division 1 homolog [Source:HGNC Symbol;Acc:HGNC:21176]	protein_coding	11.9286	12.1328	12.7256
ENSG00000247627	MTND4P12	5	-	134926660	134928036	mitochondrially encoded NADH:ubiquinone oxidoreductase core subunit 4 pseudogene 12 [Source:HGNC Symbol;Acc:HGNC:42199]	processed_pseudogene	14.6778	12.8226	12.5375	6.03195	8.45985	7.2994	11.5283	9.76677	9.87786	1.83619	0.00988101	0.142904	ENSG00000184678	HIST2H2BE	4.39585	4.43081	5.14434	1.98133	0.00995722	0.142336	1	-	149884459	149886652	histone cluster 2 H2B family member e [Source:HGNC Symbol;Acc:HGNC:4760]	protein_coding	9.11626	9.16616	9.42815
ENSG00000131931	THAP1	8	-	42836674	42843325	THAP domain containing 1 [Source:HGNC Symbol;Acc:HGNC:20856]	protein_coding	3.74149	4.72316	4.50157	6.98036	5.46172	6.82019	#N/A	#N/A	#N/A	0.673649	0.00988547	0.142904	ENSG00000116750	UCHL5	35.9003	36.798	37.969	0.802652	0.00995889	0.142336	1	-	193012250	193060080	ubiquitin C-terminal hydrolase L5 [Source:HGNC Symbol;Acc:HGNC:19678]	protein_coding	33.2393	27.7944	27.7877
ENSG00000076554	TPD52	8	-	80034745	80231232	tumor protein D52 [Source:HGNC Symbol;Acc:HGNC:12005]	protein_coding	13.6892	12.7377	14.4272	31.5584	20.2011	24.7316	16.0861	21.6833	14.3079	0.534285	0.00991076	0.142904	ENSG00000176393	RNPEP	40.3548	36.401	41.7423	1.35875	0.00999409	0.142397	1	+	201982372	202006147	arginyl aminopeptidase [Source:HGNC Symbol;Acc:HGNC:10078]	protein_coding	61.1079	54.1113	45.8007
ENSG00000066557	LRRC40	1	-	70144805	70205620	leucine rich repeat containing 40 [Source:HGNC Symbol;Acc:HGNC:26004]	protein_coding	17.9752	17.7841	19.8782	28.6074	24.3045	25.7868	25.0755	24.0199	22.2276	0.70708	0.00991926	0.142904	ENSG00000160710	ADAR	58.7192	58.0982	55.8437	1.22486	0.00999416	0.142397	1	-	154582062	154627999	adenosine deaminase, RNA specific [Source:HGNC Symbol;Acc:HGNC:225]	protein_coding	73.0188	70.0387	68.4349
ENSG00000161542	PRPSAP1	17	-	76309486	76384521	phosphoribosyl pyrophosphate synthetase associated protein 1 [Source:HGNC Symbol;Acc:HGNC:9466]	protein_coding	55.608	57.2255	51.7804	39.5744	35.6155	50.9229	33.5356	46.2491	34.7102	1.30522	0.00994709	0.142904	ENSG00000130158	DOCK6	17.7978	18.4019	18.4543	1.39537	0.0100362	0.142693	19	-	11199295	11262481	dedicator of cytokinesis 6 [Source:HGNC Symbol;Acc:HGNC:19189]	protein_coding	26.6188	28.3951	21.2604
ENSG00000244257	PKD1P1	16	+	16310341	16334190	polycystin 1, transient receptor potential channel interacting pseudogene 1 [Source:HGNC Symbol;Acc:HGNC:30065]	unprocessed_pseudogene	11.3169	10.8787	10.1171	7.79138	7.32494	7.01459	6.2081	7.14807	6.26275	1.45945	0.00994983	0.142904	ENSG00000135801	TAF5L	28.5507	27.1203	26.2102	1.13863	0.0100797	0.142693	1	-	229593111	229626047	TATA-box binding protein associated factor 5 like [Source:HGNC Symbol;Acc:HGNC:17304]	protein_coding	32.452	31.7572	29.0271
ENSG00000172380	GNG12	1	-	67701466	67833467	G protein subunit gamma 12 [Source:HGNC Symbol;Acc:HGNC:19663]	protein_coding	21.1882	22.823	26.4432	27.9683	27.3711	28.8703	31.1533	31.139	28.4356	0.836712	0.00995377	0.142904	ENSG00000170689	HOXB9	27.7048	28.0478	29.9028	1.19098	0.0100823	0.142693	17	-	48621159	48626356	homeobox B9 [Source:HGNC Symbol;Acc:HGNC:5120]	protein_coding	34.4515	34.5225	33.0456
ENSG00000111275	ALDH2	12	+	111766887	111817529	aldehyde dehydrogenase 2 family (mitochondrial) [Source:HGNC Symbol;Acc:HGNC:404]	protein_coding	15.9524	14.6895	11.1949	9.73805	11.4737	9.50224	9.91952	10.8476	6.84309	1.36179	0.00996832	0.142904	ENSG00000242247	ARFGAP3	37.2744	31.0446	32.5663	0.886251	0.0100894	0.142693	22	-	42796502	42858106	ADP ribosylation factor GTPase activating protein 3 [Source:HGNC Symbol;Acc:HGNC:661]	protein_coding	27.618	31.0031	30.7852
ENSG00000134001	EIF2S1	14	+	67359997	67386516	eukaryotic translation initiation factor 2 subunit alpha [Source:HGNC Symbol;Acc:HGNC:3265]	protein_coding	18.9055	38.9773	22.7189	23.6892	46.8748	50.5046	26.0357	22.5289	26.0379	0.665835	0.00998795	0.142904	ENSG00000005810	MYCBP2	26.1593	29.4477	26.3879	0.658755	0.0100925	0.142693	13	-	77044655	77327050	MYC binding protein 2, E3 ubiquitin protein ligase [Source:HGNC Symbol;Acc:HGNC:23386]	protein_coding	21.9981	17.2363	14.7699
ENSG00000152894	PTPRK	6	-	127968779	128520674	protein tyrosine phosphatase, receptor type K [Source:HGNC Symbol;Acc:HGNC:9674]	protein_coding	12.3927	11.989	11.145	11.6814	11.8223	11.4957	8.75272	11.228	9.27628	1.01505	0.00999291	0.142904	ENSG00000121481	RNF2	15.1862	14.8583	14.1221	0.895406	0.0101922	0.143632	1	+	185045364	185102608	ring finger protein 2 [Source:HGNC Symbol;Acc:HGNC:10061]	protein_coding	12.6103	13.1489	13.7847
ENSG00000204899	MZT1	13	-	72708357	72727687	mitotic spindle organizing protein 1 [Source:HGNC Symbol;Acc:HGNC:33830]	protein_coding	34.2883	36.5806	45.4608	46.7146	41.6931	51.479	54.5031	54.4507	46.077	0.831636	0.00999635	0.142904	ENSG00000198837	DENND4B	36.6022	38.2746	37.0535	1.36558	0.0101973	0.143632	1	-	153929501	153946696	DENN domain containing 4B [Source:HGNC Symbol;Acc:HGNC:29044]	protein_coding	57.8174	52.1956	42.8478
ENSG00000046604	DSG2	18	+	31498043	31549008	desmoglein 2 [Source:HGNC Symbol;Acc:HGNC:3049]	protein_coding	30.4659	28.5152	33.4523	42.4254	43.1461	41.2855	41.0889	41.0675	40.8051	0.728707	0.0100128	0.142904	ENSG00000187840	EIF4EBP1	91.6504	95.2313	99.8519	1.13957	0.0102058	0.143632	8	+	38030341	38060365	eukaryotic translation initiation factor 4E binding protein 1 [Source:HGNC Symbol;Acc:HGNC:3288]	protein_coding	110.934	110.885	104.937
ENSG00000167186	COQ7	16	+	19067599	19080095	coenzyme Q7, hydroxylase [Source:HGNC Symbol;Acc:HGNC:2244]	protein_coding	9.49719	8.15337	8.05561	6.64157	7.25359	6.38914	6.89771	6.45977	6.74395	1.2669	0.0100308	0.142904	ENSG00000072422	RHOBTB1	9.50082	7.22097	8.20754	1.03673	0.0102774	0.143854	10	-	60869438	61001440	Rho related BTB domain containing 1 [Source:HGNC Symbol;Acc:HGNC:18738]	protein_coding	8.47057	9.23374	8.14176
ENSG00000151414	NEK7	1	+	198156963	198322420	NIMA related kinase 7 [Source:HGNC Symbol;Acc:HGNC:13386]	protein_coding	11.6817	11.7687	12.1177	15.3906	13.7405	13.8583	15.7778	15.1286	13.2758	0.827489	0.0100332	0.142904	ENSG00000176619	LMNB2	71.8347	76.0114	72.8696	1.08732	0.010299	0.143854	19	-	2427638	2456996	lamin B2 [Source:HGNC Symbol;Acc:HGNC:6638]	protein_coding	82.206	80.0602	77.725
ENSG00000138821	SLC39A8	4	-	102251041	102431258	solute carrier family 39 member 8 [Source:HGNC Symbol;Acc:HGNC:20862]	protein_coding	10.7395	11.5046	12.2096	16.2195	16.2149	15.7174	15.9332	15.027	16.449	0.7157	0.0100703	0.143146	ENSG00000139496	NUP58	26.3482	28.6378	23.7739	1.08281	0.0103026	0.143854	13	+	25301524	25349800	nucleoporin 58 [Source:HGNC Symbol;Acc:HGNC:20261]	protein_coding	27.0284	28.3364	29.9198
ENSG00000107719	PALD1	10	+	70478821	70568449	phosphatase domain containing, paladin 1 [Source:HGNC Symbol;Acc:HGNC:23530]	protein_coding	14.1326	13.879	12.8875	10.9131	12.5565	11.2885	#N/A	#N/A	#N/A	1.17653	0.0100996	0.143146	ENSG00000102870	ZNF629	8.00565	8.88807	8.5568	0.618674	0.0103058	0.143854	16	-	30778449	30787202	zinc finger protein 629 [Source:HGNC Symbol;Acc:HGNC:29008]	protein_coding	5.28934	5.21529	5.2295
ENSG00000111445	RFC5	12	+	118013588	118033130	replication factor C subunit 5 [Source:HGNC Symbol;Acc:HGNC:9973]	protein_coding	60.5851	58.4073	62.2025	80.875	62.83	68.3775	66.5593	73.7023	62.4484	0.854381	0.0101122	0.143146	ENSG00000118181	RPS25	745.12	686.092	677.389	0.926369	0.0103116	0.143854	11	-	119015712	119018691	ribosomal protein S25 [Source:HGNC Symbol;Acc:HGNC:10413]	protein_coding	628.262	628.33	696.749
ENSG00000087301	TXNDC16	14	-	52430590	52552522	thioredoxin domain containing 16 [Source:HGNC Symbol;Acc:HGNC:19965]	protein_coding	9.02417	10.3756	10.089	12.6113	10.1472	11.3648	#N/A	#N/A	#N/A	0.864302	0.0101143	0.143146	ENSG00000116903	EXOC8	30.8134	28.716	28.432	0.982823	0.0103156	0.143854	1	-	231332753	231337852	exocyst complex component 8 [Source:HGNC Symbol;Acc:HGNC:24659]	protein_coding	26.5214	29.2622	30.6664
ENSG00000105058	FAM32A	19	+	16185380	16192046	family with sequence similarity 32 member A [Source:HGNC Symbol;Acc:HGNC:24563]	protein_coding	35.1977	32.4784	29.7989	25.2042	26.4994	25.564	33.42	33.1426	31.9949	1.26142	0.010143	0.143146	ENSG00000158691	ZSCAN12	7.85206	7.52044	6.87844	0.844139	0.0103436	0.144027	6	-	28378955	28399734	zinc finger and SCAN domain containing 12 [Source:HGNC Symbol;Acc:HGNC:13172]	protein_coding	6.13332	5.98358	6.66132
ENSG00000137996	RTCA	1	+	100266207	100292769	RNA 3'-terminal phosphate cyclase [Source:HGNC Symbol;Acc:HGNC:17981]	protein_coding	12.8405	14.0142	12.9329	21.8536	17.4475	17.6465	15.4259	15.7583	15.8547	0.698829	0.0101467	0.143146	ENSG00000100330	MTMR3	20.8947	19.9703	22.318	1.39042	0.0103796	0.144218	22	+	29883155	30030866	myotubularin related protein 3 [Source:HGNC Symbol;Acc:HGNC:7451]	protein_coding	31.6389	29.8541	26.3699
ENSG00000108582	CPD	17	+	30378905	30469989	carboxypeptidase D [Source:HGNC Symbol;Acc:HGNC:2301]	protein_coding	14.4917	16.0115	17.8295	17.1247	16.4207	17.3497	19.0529	19.0137	15.7576	0.949683	0.0101577	0.143146	ENSG00000115504	EHBP1	17.0478	14.7115	16.1924	0.824533	0.0103887	0.144218	2	+	62673851	63046487	EH domain binding protein 1 [Source:HGNC Symbol;Acc:HGNC:29144]	protein_coding	16.3564	12.3864	10.7897
ENSG00000176095	IP6K1	3	-	49724294	49786542	inositol hexakisphosphate kinase 1 [Source:HGNC Symbol;Acc:HGNC:18360]	protein_coding	14.401	13.1428	15.3428	12.9349	13.2024	16.9974	14.3675	16.3812	13.8078	0.994252	0.0102146	0.143662	ENSG00000115935	WIPF1	14.0798	13.1511	13.1031	0.856379	0.0104098	0.144293	2	-	174559572	174682916	WAS/WASL interacting protein family member 1 [Source:HGNC Symbol;Acc:HGNC:12736]	protein_coding	11.3016	12.3192	10.9161
ENSG00000170248	PDCD6IP	3	+	33798352	33869707	programmed cell death 6 interacting protein [Source:HGNC Symbol;Acc:HGNC:8766]	protein_coding	44.0431	42.2024	41.947	57.1444	45.5846	48.3458	49.9056	42.8741	47.137	0.848567	0.0102405	0.143662	ENSG00000087111	PIGS	41.5787	45.5211	47.8638	1.25978	0.0104692	0.144409	17	-	28553383	28571872	phosphatidylinositol glycan anchor biosynthesis class S [Source:HGNC Symbol;Acc:HGNC:14937]	protein_coding	59.2273	59.2023	51.603
ENSG00000167114	SLC27A4	9	+	128340646	128361470	solute carrier family 27 member 4 [Source:HGNC Symbol;Acc:HGNC:10998]	protein_coding	11.648	11.3088	10.587	8.42183	9.8938	8.90703	#N/A	#N/A	#N/A	1.23195	0.0102554	0.143662	ENSG00000198355	PIM3	49.6322	50.9048	51.5222	1.30187	0.0104986	0.144409	22	+	49960513	49964080	Pim-3 proto-oncogene, serine/threonine kinase [Source:HGNC Symbol;Acc:HGNC:19310]	protein_coding	65.0664	65.1913	67.7133
ENSG00000183444	OR7E38P	7	-	97966090	97967074	olfactory receptor family 7 subfamily E member 38 pseudogene [Source:HGNC Symbol;Acc:HGNC:8411]	unprocessed_pseudogene	10.2111	9.39222	6.81991	6.73023	7.70114	6.94349	6.36966	6.51633	6.65954	1.23585	0.0102792	0.143662	ENSG00000197457	STMN3	15.311	15.0753	14.3308	1.3163	0.0104991	0.144409	20	-	63639705	63657682	stathmin 3 [Source:HGNC Symbol;Acc:HGNC:15926]	protein_coding	19.5873	19.3761	19.9071
ENSG00000112977	DAP	5	-	10679230	10761272	death associated protein [Source:HGNC Symbol;Acc:HGNC:2672]	protein_coding	39.0998	39.5809	40.948	33.2545	33.1155	31.3073	33.9515	32.0583	33.2341	1.22466	0.0103112	0.143662	ENSG00000005206	SPPL2B	26.377	26.4787	26.5696	1.11914	0.0105064	0.144409	19	+	2328615	2354806	signal peptide peptidase like 2B [Source:HGNC Symbol;Acc:HGNC:30627]	protein_coding	32.9871	28.8054	27.099
ENSG00000156136	DCK	4	+	70992538	71030914	deoxycytidine kinase [Source:HGNC Symbol;Acc:HGNC:2704]	protein_coding	9.47132	9.87893	13.4842	14.8136	13.2978	14.2596	17.213	13.8781	14.5272	0.775087	0.0103554	0.143662	ENSG00000100632	ERH	152.663	146.458	137.792	0.839059	0.0105347	0.144409	14	-	69380123	69398627	ERH, mRNA splicing and mitosis factor [Source:HGNC Symbol;Acc:HGNC:3447]	protein_coding	115.829	114.698	136.064
ENSG00000172531	PPP1CA	11	-	67398183	67421183	protein phosphatase 1 catalytic subunit alpha [Source:HGNC Symbol;Acc:HGNC:9281]	protein_coding	41.8399	42.9432	32.5426	30.5184	40.3715	32.8485	33.4753	49.2794	40.6598	1.13094	0.0103603	0.143662	ENSG00000005436	GCFC2	17.2369	16.2851	17.4151	0.81202	0.0105402	0.144409	2	-	75652000	75710989	GC-rich sequence DNA-binding factor 2 [Source:HGNC Symbol;Acc:HGNC:1317]	protein_coding	14.4217	12.8767	14.0579
ENSG00000138095	LRPPRC	2	-	43886508	43996005	leucine rich pentatricopeptide repeat containing [Source:HGNC Symbol;Acc:HGNC:15714]	protein_coding	39.971	41.8507	40.322	53.3841	47.5571	47.3647	39.2484	37.9579	40.759	0.823629	0.0103746	0.143662	ENSG00000131899	LLGL1	16.2528	20.2223	18.6981	1.25524	0.0105474	0.144409	17	+	18225587	18244875	LLGL1, scribble cell polarity complex component [Source:HGNC Symbol;Acc:HGNC:6628]	protein_coding	25.0667	24.4468	19.7495
ENSG00000171551	ECEL1	2	-	232479827	232487828	endothelin converting enzyme like 1 [Source:HGNC Symbol;Acc:HGNC:3147]	protein_coding	11.0461	11.1396	9.30079	7.5825	9.07876	6.14904	7.54465	8.92721	9.26426	1.37986	0.0103933	0.143662	ENSG00000180233	ZNRF2	4.96511	5.13649	4.14711	0.67038	0.0105863	0.144409	7	+	30284307	30367692	zinc and ring finger 2 [Source:HGNC Symbol;Acc:HGNC:22316]	protein_coding	2.32871	3.18305	4.0304
ENSG00000173276	ZBTB21	21	-	41986831	42010387	zinc finger and BTB domain containing 21 [Source:HGNC Symbol;Acc:HGNC:13083]	protein_coding	9.3185	13.7738	17.5422	22.5668	21.8819	25.9613	14.5608	20.5834	20.3238	0.577293	0.0104217	0.143662	ENSG00000060656	PTPRU	44.5638	46.7614	50.0258	1.54255	0.010592	0.144409	1	+	29236516	29326813	protein tyrosine phosphatase, receptor type U [Source:HGNC Symbol;Acc:HGNC:9683]	protein_coding	86.5045	66.1352	65.4176
ENSG00000165637	VDAC2	10	+	75210154	75231448	voltage dependent anion channel 2 [Source:HGNC Symbol;Acc:HGNC:12672]	protein_coding	97.8099	88.5729	115.041	114.891	101.248	145.639	107.872	71.9321	109.749	0.833187	0.0104264	0.143662	ENSG00000083720	OXCT1	15.6085	15.2578	15.9798	0.818441	0.0105921	0.144409	5	-	41730065	41870519	3-oxoacid CoA-transferase 1 [Source:HGNC Symbol;Acc:HGNC:8527]	protein_coding	12.9161	12.634	12.7852
ENSG00000196352	CD55	1	+	207321508	207386804	CD55 molecule (Cromer blood group) [Source:HGNC Symbol;Acc:HGNC:2665]	protein_coding	37.4478	35.7545	34.4259	31.7566	32.9461	32.1307	35.6946	34.4401	34.3992	1.11144	0.0104336	0.143662	ENSG00000130165	ELOF1	31.396	29.2141	32.3696	1.2364	0.0105944	0.144409	19	-	11551147	11559236	elongation factor 1 homolog [Source:HGNC Symbol;Acc:HGNC:28691]	protein_coding	40.2847	39.2539	35.4285
ENSG00000135316	SYNCRIP	6	-	85607785	85643792	synaptotagmin binding cytoplasmic RNA interacting protein [Source:HGNC Symbol;Acc:HGNC:16918]	protein_coding	27.6245	25.8888	27.2815	33.111	34.0089	33.0281	33.0773	32.0083	23.9426	0.806812	0.0104444	0.143662	ENSG00000096433	ITPR3	14.0037	15.0997	14.4214	1.22398	0.0106178	0.144409	6	+	33620365	33696574	inositol 1,4,5-trisphosphate receptor type 3 [Source:HGNC Symbol;Acc:HGNC:6182]	protein_coding	19.152	18.0385	16.0897
ENSG00000174996	KLC2	11	+	66257294	66267860	kinesin light chain 2 [Source:HGNC Symbol;Acc:HGNC:20716]	protein_coding	34.9089	35.7104	35.0882	25.1169	26.0516	27.3208	30.329	32.3274	29.6789	1.34664	0.0104902	0.143662	ENSG00000068971	PPP2R5B	12.8013	14.3251	13.223	1.14198	0.0106304	0.144409	11	+	64917553	64934473	protein phosphatase 2 regulatory subunit B'beta [Source:HGNC Symbol;Acc:HGNC:9310]	protein_coding	17.3444	14.9451	13.7931
ENSG00000128791	TWSG1	18	+	9334767	9402420	twisted gastrulation BMP signaling modulator 1 [Source:HGNC Symbol;Acc:HGNC:12429]	protein_coding	8.83553	7.78795	8.62295	10.8251	9.95635	8.63106	9.45837	9.30429	8.09534	0.858501	0.0104928	0.143662	ENSG00000102038	SMARCA1	51.4122	52.5356	50.178	0.70727	0.0106382	0.144409	X	-	129446501	129523500	SWI/SNF related, matrix associated, actin dependent regulator of chromatin, subfamily a, member 1 [Source:HGNC Symbol;Acc:HGNC:11097]	protein_coding	37.1261	36.2099	35.6637
ENSG00000100364	KIAA0930	22	-	45190338	45240769	KIAA0930 [Source:HGNC Symbol;Acc:HGNC:1314]	protein_coding	29.1846	26.6361	27.9842	19.4535	20.9125	17.7263	21.5348	24.4675	24.4174	1.44239	0.0104953	0.143662	ENSG00000064932	SBNO2	11.097	13.8295	13.8877	1.22741	0.0107001	0.144668	19	-	1107636	1174283	strawberry notch homolog 2 [Source:HGNC Symbol;Acc:HGNC:29158]	protein_coding	17.1286	15.1885	15.3308
ENSG00000112599	GUCA1B	6	-	42184401	42194916	guanylate cyclase activator 1B [Source:HGNC Symbol;Acc:HGNC:4679]	protein_coding	3.31104	2.45699	2.79081	0.91415	1.36677	0.884906	#N/A	#N/A	#N/A	2.68752	0.0104994	0.143662	ENSG00000205765	C5orf51	12.2463	11.2145	11.2634	0.723699	0.0107155	0.144668	5	+	41904188	41921636	chromosome 5 open reading frame 51 [Source:HGNC Symbol;Acc:HGNC:27750]	protein_coding	8.34582	7.87865	8.8971
ENSG00000064726	BTBD1	15	-	83016422	83067354	BTB domain containing 1 [Source:HGNC Symbol;Acc:HGNC:1120]	protein_coding	36.2402	37.4054	39.8166	48.2293	50.4673	50.7205	53.5849	53.0589	54.0945	0.759414	0.0105353	0.143662	ENSG00000100991	TRPC4AP	38.4211	38.8461	37.9537	1.16149	0.0107213	0.144668	20	-	35002404	35092871	transient receptor potential cation channel subfamily C member 4 associated protein [Source:HGNC Symbol;Acc:HGNC:16181]	protein_coding	47.8616	43.9823	41.9885
ENSG00000196943	NOP9	14	+	24299862	24309124	NOP9 nucleolar protein [Source:HGNC Symbol;Acc:HGNC:19826]	protein_coding	14.0183	13.6889	12.0238	11.2345	12.6926	12.3958	11.5791	12.828	11.1561	1.09375	0.0105385	0.143662	ENSG00000141232	TOB1	13.0645	11.5191	12.2368	0.750275	0.0107353	0.144668	17	-	50862223	50867978	transducer of ERBB2, 1 [Source:HGNC Symbol;Acc:HGNC:11979]	protein_coding	8.20697	8.65747	10.7535
ENSG00000188342	GTF2F2	13	+	45120515	45284909	general transcription factor IIF subunit 2 [Source:HGNC Symbol;Acc:HGNC:4653]	protein_coding	14.2191	14.4644	15.8194	22.087	18.2468	21.8438	19.7029	18.3655	17.7877	0.715876	0.0105514	0.143662	ENSG00000156876	SASS6	14.0865	12.8177	11.7392	0.825703	0.010736	0.144668	1	-	100083563	100132955	SAS-6 centriolar assembly protein [Source:HGNC Symbol;Acc:HGNC:25403]	protein_coding	10.1522	9.73904	12.0115
ENSG00000114166	KAT2B	3	+	20040023	20154404	lysine acetyltransferase 2B [Source:HGNC Symbol;Acc:HGNC:8638]	protein_coding	6.30485	6.14737	6.28469	9.6779	8.84976	8.94115	8.16761	7.60483	9.82541	0.682463	0.0105659	0.143662	ENSG00000013374	NUB1	50.2384	51.9182	48.9678	1.0667	0.0107904	0.144857	7	+	151341699	151378449	negative regulator of ubiquitin like proteins 1 [Source:HGNC Symbol;Acc:HGNC:17623]	protein_coding	50.3956	54.22	56.5904
ENSG00000135766	EGLN1	1	-	231363751	231425044	egl-9 family hypoxia inducible factor 1 [Source:HGNC Symbol;Acc:HGNC:1232]	protein_coding	7.02911	7.40921	8.90133	26.776	19.7208	18.7243	10.1322	10.4489	10.6088	0.35815	0.0105682	0.143662	ENSG00000143228	NUF2	56.429	51.6323	54.3447	0.807793	0.0107979	0.144857	1	+	163266576	163355764	NUF2, NDC80 kinetochore complex component [Source:HGNC Symbol;Acc:HGNC:14621]	protein_coding	40.598	44.8643	45.7223
ENSG00000151502	VPS26B	11	+	134224645	134247792	VPS26, retromer complex component B [Source:HGNC Symbol;Acc:HGNC:28119]	protein_coding	32.7226	33.2434	29.7756	28.4969	27.0492	26.3245	26.8443	27.5595	27.5567	1.16936	0.0105712	0.143662	ENSG00000178502	KLHL11	17.0263	15.5382	14.719	1.77201	0.0108052	0.144857	17	-	41853545	41865431	kelch like family member 11 [Source:HGNC Symbol;Acc:HGNC:19008]	protein_coding	27.2513	28.1471	28.4114
ENSG00000168282	MGAT2	14	+	49620795	49623481	mannosyl (alpha-1,6-)-glycoprotein beta-1,2-N-acetylglucosaminyltransferase [Source:HGNC Symbol;Acc:HGNC:7045]	protein_coding	9.60169	8.81552	9.09748	13.3298	12.8593	12.8015	16.8956	17.7604	18.2035	0.705901	0.0105825	0.143662	ENSG00000177189	RPS6KA3	18.0754	19.7351	15.5071	0.765819	0.0108285	0.144857	X	-	20149911	20267100	ribosomal protein S6 kinase A3 [Source:HGNC Symbol;Acc:HGNC:10432]	protein_coding	12.7227	14.1708	13.9311
ENSG00000182934	SRPRA	11	-	126262919	126269144	SRP receptor alpha subunit [Source:HGNC Symbol;Acc:HGNC:11307]	protein_coding	59.8682	58.289	52.4446	41.2953	38.6078	37.3971	38.949	38.5292	36.6326	1.45429	0.0105953	0.143662	ENSG00000111726	CMAS	71.1205	61.8523	57.0211	0.825346	0.0108288	0.144857	12	+	22046174	22065674	cytidine monophosphate N-acetylneuraminic acid synthetase [Source:HGNC Symbol;Acc:HGNC:18290]	protein_coding	50.7109	50.525	55.5696
ENSG00000168434	COG7	16	-	23388493	23453180	component of oligomeric golgi complex 7 [Source:HGNC Symbol;Acc:HGNC:18622]	protein_coding	16.0529	13.6373	15.45	12.8832	10.0649	11.5538	10.1656	11.5253	11.6179	1.30807	0.0106406	0.143951	ENSG00000129484	PARP2	58.3211	54.7057	55.1919	1.55549	0.010847	0.144889	14	+	20343582	20357905	poly(ADP-ribose) polymerase 2 [Source:HGNC Symbol;Acc:HGNC:272]	protein_coding	88.6616	86.3295	86.6885
ENSG00000008838	MED24	17	-	40019097	40061215	mediator complex subunit 24 [Source:HGNC Symbol;Acc:HGNC:22963]	protein_coding	79.7212	80.1682	67.75	47.3548	45.8826	43.2305	55.8683	44.6015	43.1001	1.66793	0.0106587	0.143951	ENSG00000060749	QSER1	17.0722	16.5709	14.4519	0.73344	0.0108923	0.145116	11	+	32893178	32993316	glutamine and serine rich 1 [Source:HGNC Symbol;Acc:HGNC:26154]	protein_coding	10.6431	11.6254	12.9983
ENSG00000197324	LRP10	14	+	22871613	22881580	LDL receptor related protein 10 [Source:HGNC Symbol;Acc:HGNC:14553]	protein_coding	11.0137	10.2932	10.1696	8.93986	8.93356	8.31454	8.99359	9.28918	9.14825	1.20171	0.010663	0.143951	ENSG00000182872	RBM10	20.1989	21.3345	20.069	1.25257	0.0109122	0.145116	X	+	47144869	47186813	RNA binding motif protein 10 [Source:HGNC Symbol;Acc:HGNC:9896]	protein_coding	26.9596	26.2714	23.938
ENSG00000177425	PAWR	12	-	79574979	79691097	pro-apoptotic WT1 regulator [Source:HGNC Symbol;Acc:HGNC:8614]	protein_coding	15.4772	18.0651	20.9169	21.3032	20.4793	22.7162	19.0962	17.6037	18.6109	0.844418	0.0106809	0.143983	ENSG00000105063	PPP6R1	26.8877	29.588	27.6511	1.26319	0.0109159	0.145116	19	-	55229780	55258995	protein phosphatase 6 regulatory subunit 1 [Source:HGNC Symbol;Acc:HGNC:29195]	protein_coding	38.3973	34.5709	33.3076
ENSG00000101558	VAPA	18	+	9914002	9960021	VAMP associated protein A [Source:HGNC Symbol;Acc:HGNC:12648]	protein_coding	20.6075	29.2832	24.933	29.7872	29.802	35.1489	29.2548	26.848	27.1016	0.789862	0.0106994	0.144024	ENSG00000067225	PKM	281.102	298.823	368.719	1.72287	0.0109271	0.145116	15	-	72199029	72231822	pyruvate kinase, muscle [Source:HGNC Symbol;Acc:HGNC:9021]	protein_coding	732.792	445.793	455.826
ENSG00000146350	TBC1D32	6	-	121079494	121334745	TBC1 domain family member 32 [Source:HGNC Symbol;Acc:HGNC:21485]	protein_coding	7.81879	7.14528	8.11895	8.68727	10.3869	9.34948	12.8834	10.4744	9.17772	0.812304	0.0107173	0.144057	ENSG00000243725	TTC4	29.2178	29.4449	26.5418	0.98489	0.01096	0.145343	1	+	54715822	54742657	tetratricopeptide repeat domain 4 [Source:HGNC Symbol;Acc:HGNC:12394]	protein_coding	24.0758	26.5944	33.2464
ENSG00000163714	U2SURP	3	+	142964497	143060546	U2 snRNP associated SURP domain containing [Source:HGNC Symbol;Acc:HGNC:30855]	protein_coding	79.7971	76.0547	60.2838	98.763	89.6012	66.3501	74.4062	64.9208	82.2925	0.848559	0.0107563	0.144075	ENSG00000066027	PPP2R5A	10.9199	10.4799	11.1547	0.765981	0.0109784	0.145377	1	+	212285537	212361863	protein phosphatase 2 regulatory subunit B'alpha [Source:HGNC Symbol;Acc:HGNC:9309]	protein_coding	8.06578	7.97508	8.88825
ENSG00000068137	PLEKHH3	17	-	42667914	42676994	pleckstrin homology, MyTH4 and FERM domain containing H3 [Source:HGNC Symbol;Acc:HGNC:26105]	protein_coding	19.7023	17.6867	18.5599	12.5437	11.3526	12.5182	13.3345	13.4385	13.3148	1.536	0.0107745	0.144075	ENSG00000165494	PCF11	37.1817	34.9925	32.6302	1.60795	0.0109999	0.1454	11	+	83156988	83187451	PCF11 cleavage and polyadenylation factor subunit [Source:HGNC Symbol;Acc:HGNC:30097]	protein_coding	55.7387	55.8825	56.9169
ENSG00000145907	G3BP1	5	+	151771045	151812785	G3BP stress granule assembly factor 1 [Source:HGNC Symbol;Acc:HGNC:30292]	protein_coding	25.6719	23.5754	26.1038	27.1779	29.2922	30.6227	24.9385	26.1854	20.7929	0.865228	0.0107797	0.144075	ENSG00000171456	ASXL1	36.705	35.3276	32.7279	1.1335	0.0110233	0.1454	20	+	32358344	32439319	additional sex combs like 1, transcriptional regulator [Source:HGNC Symbol;Acc:HGNC:18318]	protein_coding	39.2229	41.5667	37.9603
ENSG00000136824	SMC2	9	+	104094260	104141417	structural maintenance of chromosomes 2 [Source:HGNC Symbol;Acc:HGNC:14011]	protein_coding	13.6214	11.9771	13.388	22.6364	20.3856	16.5396	18.6316	15.3932	20.201	0.654732	0.0108138	0.144075	ENSG00000253738	OTUD6B-AS1	15.2575	14.5282	15.0068	0.47917	0.0110548	0.1454	8	-	91059909	91070189	OTUD6B antisense RNA 1 (head to head) [Source:HGNC Symbol;Acc:HGNC:50466]	antisense_RNA	6.84434	6.45799	8.14525
ENSG00000100345	MYH9	22	-	36281281	36388018	myosin heavy chain 9 [Source:HGNC Symbol;Acc:HGNC:7579]	protein_coding	52.4376	49.4115	45.4074	44.5358	46.6841	45.1552	40.8007	42.3546	40.2861	1.07977	0.0108228	0.144075	ENSG00000068912	ERLEC1	25.9692	24.5864	25.1499	0.918313	0.0110576	0.1454	2	+	53787044	53818819	endoplasmic reticulum lectin 1 [Source:HGNC Symbol;Acc:HGNC:25222]	protein_coding	22.2719	23.2561	23.9909
ENSG00000181625	SLX1B	16	+	29454501	29458219	SLX1 homolog B, structure-specific endonuclease subunit [Source:HGNC Symbol;Acc:HGNC:28748]	protein_coding	16.6693	16.2361	13.985	12.8367	16.1215	15.4184	14.498	16.0434	14.7253	1.05661	0.0108314	0.144075	ENSG00000132646	PCNA	210.377	199.111	202.496	0.854441	0.0110664	0.1454	20	-	5114953	5126626	proliferating cell nuclear antigen [Source:HGNC Symbol;Acc:HGNC:8729]	protein_coding	173.093	174.086	175.721
ENSG00000181788	SIAH2	3	-	150741127	150763477	siah E3 ubiquitin protein ligase 2 [Source:HGNC Symbol;Acc:HGNC:10858]	protein_coding	9.31373	6.99659	9.27201	14.2334	13.1293	12.4275	10.0997	10.824	11.6876	0.643199	0.0108332	0.144075	ENSG00000239911	PRKAG2-AS1	3.66756	4.12961	3.49872	0.522309	0.0110784	0.1454	7	+	151877042	151879223	PRKAG2 antisense RNA 1 [Source:HGNC Symbol;Acc:HGNC:40468]	antisense_RNA	1.52139	1.97779	2.38643
ENSG00000197170	PSMD12	17	-	67337916	67366627	proteasome 26S subunit, non-ATPase 12 [Source:HGNC Symbol;Acc:HGNC:9557]	protein_coding	17.0843	18.5832	21.4914	29.0329	17.9011	29.9336	25.8796	26.6871	28.8439	0.743702	0.0108423	0.144075	ENSG00000146067	FAM193B	29.9798	29.2786	36.479	1.42647	0.0110979	0.1454	5	-	177519788	177554541	family with sequence similarity 193 member B [Source:HGNC Symbol;Acc:HGNC:25524]	protein_coding	57.472	41.1515	37.9554
ENSG00000188566	NDOR1	9	+	137205685	137217009	NADPH dependent diflavin oxidoreductase 1 [Source:HGNC Symbol;Acc:HGNC:29838]	protein_coding	15.6672	13.9009	11.3307	8.82342	10.4113	9.91045	11.4529	11.1268	10.7406	1.40286	0.0108823	0.144399	ENSG00000172428	COPS9	60.651	60.6072	56.4677	0.819472	0.011112	0.1454	2	-	240126563	240136807	COP9 signalosome subunit 9 [Source:HGNC Symbol;Acc:HGNC:21314]	protein_coding	47.6712	47.9262	50.0386
ENSG00000213639	PPP1CB	2	+	28751640	28802940	protein phosphatase 1 catalytic subunit beta [Source:HGNC Symbol;Acc:HGNC:9282]	protein_coding	25.1248	25.7662	33.3584	38.9852	41.0958	33.8514	32.9041	32.7733	31.783	0.739537	0.0109721	0.145385	ENSG00000175274	TP53I11	29.6452	34.5202	34.0157	1.23933	0.0111225	0.1454	11	-	44885903	44951306	tumor protein p53 inducible protein 11 [Source:HGNC Symbol;Acc:HGNC:16842]	protein_coding	46.37	41.3101	34.0055
ENSG00000147065	MSN	X	+	65588377	65741931	moesin [Source:HGNC Symbol;Acc:HGNC:7373]	protein_coding	51.825	52.3435	49.6747	46.7503	48.2958	46.8028	47.808	47.7521	47.0702	1.08454	0.0110131	0.145707	ENSG00000101337	TM9SF4	16.5737	15.7861	19.4761	1.26123	0.011165	0.145748	20	+	32109506	32167258	transmembrane 9 superfamily member 4 [Source:HGNC Symbol;Acc:HGNC:30797]	protein_coding	25.4925	21.7328	18.1593
ENSG00000117151	CTBS	1	-	84549606	84574480	chitobiase [Source:HGNC Symbol;Acc:HGNC:2496]	protein_coding	4.22246	5.45824	6.18156	6.70045	6.40654	6.73778	4.4534	6.56885	5.92986	0.79962	0.0110302	0.145707	ENSG00000204308	RNF5	45.1983	41.4953	41.3007	0.937561	0.0112434	0.146456	6	+	32178354	32180793	ring finger protein 5 [Source:HGNC Symbol;Acc:HGNC:10068]	protein_coding	37.7886	40.4682	41.7438
ENSG00000177542	SLC25A22	11	-	790475	798333	solute carrier family 25 member 22 [Source:HGNC Symbol;Acc:HGNC:19954]	protein_coding	15.4855	14.954	13.741	10.4983	11.12	9.70859	10.2268	11.9644	13.5647	1.40991	0.0110434	0.145707	ENSG00000074181	NOTCH3	14.2443	15.6534	16.4974	1.12567	0.0112581	0.146456	19	-	15159038	15200981	notch 3 [Source:HGNC Symbol;Acc:HGNC:7883]	protein_coding	18.9714	17.8924	15.3657
ENSG00000272661	AC021097.1	7	+	151240399	151240972		antisense_RNA	4.6808	5.22846	4.82925	2.05991	2.31852	1.73742	#N/A	#N/A	#N/A	2.40301	0.0110844	0.145807	ENSG00000059588	TARBP1	25.9833	25.7199	25.8797	0.868255	0.0112853	0.146456	1	-	234391313	234479103	TAR (HIV-1) RNA binding protein 1 [Source:HGNC Symbol;Acc:HGNC:11568]	protein_coding	21.806	21.9529	23.5989
ENSG00000058272	PPP1R12A	12	-	79773563	79935460	protein phosphatase 1 regulatory subunit 12A [Source:HGNC Symbol;Acc:HGNC:7618]	protein_coding	12.718	13.3246	14.1242	19.5609	17.198	21.5034	16.4515	12.8207	13.3896	0.689573	0.0110955	0.145807	ENSG00000149328	GLB1L2	12.5724	11.8207	13.5445	1.24341	0.0112908	0.146456	11	+	134331874	134378341	galactosidase beta 1 like 2 [Source:HGNC Symbol;Acc:HGNC:25129]	protein_coding	16.4542	16.066	14.6591
ENSG00000100034	PPM1F	22	-	21919420	21952837	protein phosphatase, Mg2+/Mn2+ dependent 1F [Source:HGNC Symbol;Acc:HGNC:19388]	protein_coding	32.6728	21.8996	22.0599	17.52	18.7522	17.3951	21.2665	22.0603	27.0178	1.42768	0.0111008	0.145807	ENSG00000108960	MMD	26.6756	23.7506	23.6994	0.833302	0.01131	0.146456	17	-	55392613	55421992	monocyte to macrophage differentiation associated [Source:HGNC Symbol;Acc:HGNC:7153]	protein_coding	19.217	18.5007	24.0463
ENSG00000172613	RAD9A	11	+	67317871	67398410	RAD9 checkpoint clamp component A [Source:HGNC Symbol;Acc:HGNC:9827]	protein_coding	33.2079	27.1123	28.2726	20.6839	18.8035	21.9671	19.449	22.078	23.7942	1.44138	0.0112001	0.145807	ENSG00000182858	ALG12	7.25106	8.30858	8.18781	1.2366	0.011319	0.146456	22	-	49900229	49918458	ALG12, alpha-1,6-mannosyltransferase [Source:HGNC Symbol;Acc:HGNC:19358]	protein_coding	10.4132	9.79777	9.16226
ENSG00000138180	CEP55	10	+	93496632	93529092	centrosomal protein 55 [Source:HGNC Symbol;Acc:HGNC:1161]	protein_coding	23.8633	25.2036	26.1978	32.781	30.7183	31.552	32.7588	29.3559	30.7341	0.791898	0.0112284	0.145807	ENSG00000086712	TXLNG	21.6535	22.0709	20.819	0.829605	0.0113431	0.146456	X	+	16786427	16844519	taxilin gamma [Source:HGNC Symbol;Acc:HGNC:18578]	protein_coding	17.9042	17.3248	18.3114
ENSG00000130414	NDUFA10	2	-	239892450	240025402	NADH:ubiquinone oxidoreductase subunit A10 [Source:HGNC Symbol;Acc:HGNC:7684]	protein_coding	34.1425	32.7023	33.8707	36.949	33.4936	35.2367	30.1298	31.5174	28.5804	0.953043	0.0112459	0.145807	ENSG00000117593	DARS2	51.4876	53.1769	51.8089	0.682162	0.0113789	0.146456	1	+	173824503	173858546	aspartyl-tRNA synthetase 2, mitochondrial [Source:HGNC Symbol;Acc:HGNC:25538]	protein_coding	35.7162	37.2273	33.7872
ENSG00000168496	FEN1	11	+	61792637	61797244	flap structure-specific endonuclease 1 [Source:HGNC Symbol;Acc:HGNC:3650]	protein_coding	65.8705	65.9119	61.4926	52.9106	50.7137	51.9176	59.1115	59.4366	62.0448	1.24254	0.0113011	0.145807	ENSG00000136699	SMPD4	48.927	49.5501	44.6866	1.37987	0.0113876	0.146456	2	-	130151392	130182750	sphingomyelin phosphodiesterase 4 [Source:HGNC Symbol;Acc:HGNC:32949]	protein_coding	63.6169	68.517	65.4246
ENSG00000034510	TMSB10	2	+	84905625	84906675	thymosin beta 10 [Source:HGNC Symbol;Acc:HGNC:11879]	protein_coding	534.983	513.114	471.128	395.663	417.238	426.181	422.493	439.66	413.855	1.22608	0.0113225	0.145807	ENSG00000236534	H3F3BP1	8.70673	10.7819	10.6232	1.26646	0.0113985	0.146456	13	+	71675067	71675469	H3 histone, family 3B pseudogene 1 [Source:HGNC Symbol;Acc:HGNC:42030]	processed_pseudogene	14.0099	12.7058	11.4277
ENSG00000124562	SNRPC	6	+	34757406	34773794	small nuclear ribonucleoprotein polypeptide C [Source:HGNC Symbol;Acc:HGNC:11157]	protein_coding	88.3699	83.1636	78.1902	67.8049	69.3656	73.2738	82.2928	77.2013	82.0516	1.18662	0.0113244	0.145807	ENSG00000134453	RBM17	39.8073	44.3407	44.7475	1.01167	0.0114261	0.146456	10	+	6088987	6117457	RNA binding motif protein 17 [Source:HGNC Symbol;Acc:HGNC:16944]	protein_coding	42.6603	43.6542	44.0858
ENSG00000087266	SH3BP2	4	+	2793023	2841098	SH3 domain binding protein 2 [Source:HGNC Symbol;Acc:HGNC:10825]	protein_coding	15.9978	14.3384	16.0783	11.9458	10.7732	10.6969	12.0867	12.4539	11.75	1.38865	0.0113261	0.145807	ENSG00000134762	DSC3	9.16046	8.53393	8.39918	0.718296	0.011459	0.146456	18	-	30990008	31042815	desmocollin 3 [Source:HGNC Symbol;Acc:HGNC:3037]	protein_coding	6.20521	6.1414	6.38784
ENSG00000114346	ECT2	3	+	172750682	172821474	epithelial cell transforming 2 [Source:HGNC Symbol;Acc:HGNC:3155]	protein_coding	35.7534	33.0445	43.9622	43.4245	40.6047	39.171	47.9837	45.3858	38.3279	0.91528	0.011329	0.145807	ENSG00000115756	HPCAL1	10.2465	12.4561	12.477	1.11096	0.0114773	0.146456	2	+	10302889	10427617	hippocalcin like 1 [Source:HGNC Symbol;Acc:HGNC:5145]	protein_coding	13.7942	13.0361	12.2561
ENSG00000133135	RNF128	X	+	106693794	106796993	ring finger protein 128, E3 ubiquitin protein ligase [Source:HGNC Symbol;Acc:HGNC:21153]	protein_coding	2.37195	2.33817	1.99276	4.7301	6.0579	5.09525	4.94852	5.31706	4.10181	0.423099	0.0113394	0.145807	ENSG00000100280	AP1B1	29.3478	35.4188	35.5334	1.11519	0.0114821	0.146456	22	-	29327680	29423179	adaptor related protein complex 1 beta 1 subunit [Source:HGNC Symbol;Acc:HGNC:554]	protein_coding	40.6068	38.8394	32.4112
ENSG00000142892	PIGK	1	-	77088990	77219430	phosphatidylinositol glycan anchor biosynthesis class K [Source:HGNC Symbol;Acc:HGNC:8965]	protein_coding	14.2278	13.9042	13.8679	18.0544	16.1474	19.0657	19.5113	19.8854	17.5939	0.78859	0.0113498	0.145807	ENSG00000272398	CD24	15.4122	14.4135	13.0001	0.893482	0.0114839	0.146456	6	-	106969831	106975627	CD24 molecule [Source:HGNC Symbol;Acc:HGNC:1645]	protein_coding	10.8656	10.4529	16.9424
ENSG00000127337	YEATS4	12	+	69359703	69390796	YEATS domain containing 4 [Source:HGNC Symbol;Acc:HGNC:24859]	protein_coding	15.7795	18.4596	20.0593	25.5012	28.3539	28.5322	23.6495	24.5845	22.0928	0.659187	0.011357	0.145807	ENSG00000232442	MHENCR	16.5994	15.6635	15.7227	1.61292	0.0114887	0.146456	20	+	63627227	63628824	melanoma highly expressed competing endogenous lncRNA for miR-425 and miR-489 [Source:HGNC Symbol;Acc:HGNC:53110]	antisense_RNA	24.6826	27.1786	25.5541
ENSG00000106089	STX1A	7	-	73699206	73719672	syntaxin 1A [Source:HGNC Symbol;Acc:HGNC:11433]	protein_coding	25.7622	23.4783	22.9423	15.1321	16.6412	11.916	10.0229	13.4662	14.9945	1.65174	0.0113605	0.145807	ENSG00000116560	SFPQ	107.915	108.445	98.2824	0.950017	0.0114902	0.146456	1	-	35176378	35193148	splicing factor proline and glutamine rich [Source:HGNC Symbol;Acc:HGNC:10774]	protein_coding	96.4763	103.424	99.0138
ENSG00000113597	TRAPPC13	5	+	65624716	65666233	trafficking protein particle complex 13 [Source:HGNC Symbol;Acc:HGNC:25828]	protein_coding	12.3842	13.0429	15.4657	17.7408	14.7183	19.0899	15.2932	16.5508	13.0514	0.7934	0.0113639	0.145807	ENSG00000106603	COA1	39.6116	38.9542	38.1545	0.868794	0.0115499	0.14681	7	-	43608456	43729717	cytochrome c oxidase assembly factor 1 homolog [Source:HGNC Symbol;Acc:HGNC:21868]	protein_coding	30.9661	35.3323	35.1036
ENSG00000172586	CHCHD1	10	+	73782047	73783652	coiled-coil-helix-coiled-coil-helix domain containing 1 [Source:HGNC Symbol;Acc:HGNC:23518]	protein_coding	23.2239	25.0808	28.6425	30.5766	29.182	30.6187	28.2484	31.9134	29.1061	0.851449	0.0113694	0.145807	ENSG00000007202	KIAA0100	45.8879	34.9871	44.6321	1.32411	0.011551	0.14681	17	-	28614440	28645454	KIAA0100 [Source:HGNC Symbol;Acc:HGNC:28960]	protein_coding	57.0064	55.7546	53.4338
ENSG00000050130	JKAMP	14	+	59484443	59505410	JNK1/MAPK8-associated membrane protein [Source:HGNC Symbol;Acc:HGNC:20184]	protein_coding	17.587	18.0523	24.0015	17.7115	14.685	22.4324	23.8246	20.3813	25.3486	1.08771	0.0113785	0.145807	ENSG00000113312	TTC1	21.2116	19.6946	20.8775	0.795602	0.0115932	0.14681	5	+	160009113	160065543	tetratricopeptide repeat domain 1 [Source:HGNC Symbol;Acc:HGNC:12391]	protein_coding	15.3631	16.3673	17.4187
ENSG00000043039	BARX2	11	+	129375940	129452279	BARX homeobox 2 [Source:HGNC Symbol;Acc:HGNC:956]	protein_coding	4.32289	4.44805	4.69993	6.5764	6.61171	6.01903	#N/A	#N/A	#N/A	0.701813	0.0113806	0.145807	ENSG00000148335	NTMT1	26.089	29.3516	28.8999	1.1805	0.0115975	0.14681	9	+	129608884	129636131	N-terminal Xaa-Pro-Lys N-methyltransferase 1 [Source:HGNC Symbol;Acc:HGNC:23373]	protein_coding	36.776	36.9582	25.8353
ENSG00000153827	TRIP12	2	-	229763838	229923239	thyroid hormone receptor interactor 12 [Source:HGNC Symbol;Acc:HGNC:12306]	protein_coding	33.1559	34.6714	34.005	40.2492	39.0658	36.0724	37.9162	41.0472	30.9894	0.882556	0.0113836	0.145807	ENSG00000140406	TLNRD1	9.01724	9.5419	9.5475	0.608191	0.0116107	0.14681	15	+	81000944	81005788	talin rod domain containing 1 [Source:HGNC Symbol;Acc:HGNC:13519]	protein_coding	5.56758	5.3795	6.13536
ENSG00000077097	TOP2B	3	-	25597905	25664907	topoisomerase (DNA) II beta [Source:HGNC Symbol;Acc:HGNC:11990]	protein_coding	53.9342	48.5055	60.4797	71.2958	67.0686	71.0707	64.7411	64.0051	59.8907	0.777931	0.011401	0.145807	ENSG00000112685	EXOC2	19.1431	18.9767	17.9801	0.777906	0.0116138	0.14681	6	-	485133	693111	exocyst complex component 2 [Source:HGNC Symbol;Acc:HGNC:24968]	protein_coding	14.1941	14.5962	14.8435
ENSG00000095015	MAP3K1	5	+	56815574	56896152	mitogen-activated protein kinase kinase kinase 1 [Source:HGNC Symbol;Acc:HGNC:6848]	protein_coding	3.02477	4.05534	4.02228	5.87097	5.79224	5.51222	#N/A	#N/A	#N/A	0.647028	0.011434	0.145807	ENSG00000172469	MANEA	8.69142	8.72006	7.55482	0.717262	0.0116429	0.146976	6	+	95577543	95609457	mannosidase endo-alpha [Source:HGNC Symbol;Acc:HGNC:21072]	protein_coding	5.73803	5.36852	6.79234
ENSG00000134318	ROCK2	2	-	11179761	11348330	Rho associated coiled-coil containing protein kinase 2 [Source:HGNC Symbol;Acc:HGNC:10252]	protein_coding	6.3934	6.01687	7.41693	9.96289	10.013	10.2659	8.87496	9.22996	8.71983	0.655964	0.0114376	0.145807	ENSG00000104419	NDRG1	134.251	140.605	137.616	1.05613	0.0116873	0.147176	8	-	133237171	133302022	N-myc downstream regulated 1 [Source:HGNC Symbol;Acc:HGNC:7679]	protein_coding	143.906	149.577	142.141
ENSG00000181163	NPM1	5	+	171387116	171411137	nucleophosmin [Source:HGNC Symbol;Acc:HGNC:7910]	protein_coding	1006.39	1034.98	1096.6	1390.2	1171.34	1390.49	1182.25	1103.69	1143.25	0.794016	0.0114427	0.145807	ENSG00000232573	RPL3P4	61.5162	65.4711	69.893	1.19406	0.0116908	0.147176	14	-	98972879	98973301	ribosomal protein L3 pseudogene 4 [Source:HGNC Symbol;Acc:HGNC:19805]	processed_pseudogene	85.6013	75.0422	74.4501
ENSG00000145741	BTF3	5	+	73498408	73505635	basic transcription factor 3 [Source:HGNC Symbol;Acc:HGNC:1125]	protein_coding	372.809	370.423	411.104	436.477	409.027	464.198	407.259	390.116	417.912	0.881376	0.0114449	0.145807	ENSG00000108107	RPL28	234.136	230.039	190.367	1.37041	0.0117532	0.147759	19	+	55385345	55403250	ribosomal protein L28 [Source:HGNC Symbol;Acc:HGNC:10330]	protein_coding	299.649	303.822	293.529
ENSG00000130005	GAMT	19	-	1397026	1401570	guanidinoacetate N-methyltransferase [Source:HGNC Symbol;Acc:HGNC:4136]	protein_coding	33.8494	32.0081	28.2656	28.1333	32.9983	28.01	30.5284	32.5259	32.1054	1.05586	0.0114684	0.145807	ENSG00000096092	TMEM14A	19.2286	17.269	15.943	0.802604	0.0118005	0.147844	6	+	52671109	52686588	transmembrane protein 14A [Source:HGNC Symbol;Acc:HGNC:21076]	protein_coding	13.3518	13.7482	14.9831
ENSG00000178177	LCORL	4	-	17841199	18021876	ligand dependent nuclear receptor corepressor like [Source:HGNC Symbol;Acc:HGNC:30776]	protein_coding	9.21027	10.6217	12.5416	14.9602	13.664	14.4223	14.1327	12.5747	12.9848	0.752233	0.0114736	0.145807	ENSG00000135069	PSAT1	70.6081	84.7455	70.0451	0.921036	0.011807	0.147844	9	+	78297143	78330093	phosphoserine aminotransferase 1 [Source:HGNC Symbol;Acc:HGNC:19129]	protein_coding	59.6674	65.4725	82.458
ENSG00000159164	SV2A	1	-	149903318	149917882	synaptic vesicle glycoprotein 2A [Source:HGNC Symbol;Acc:HGNC:20566]	protein_coding	19.6385	19.7531	16.9301	14.7364	13.9477	13.2919	15.4838	16.5109	14.387	1.34152	0.011525	0.146095	ENSG00000166266	CUL5	12.5101	11.6795	12.1737	0.876051	0.0118082	0.147844	11	+	108008733	108107776	cullin 5 [Source:HGNC Symbol;Acc:HGNC:2556]	protein_coding	9.32918	10.8426	11.6806
ENSG00000074695	LMAN1	18	-	59327823	59359962	lectin, mannose binding 1 [Source:HGNC Symbol;Acc:HGNC:6631]	protein_coding	60.6631	61.147	72.9891	70.974	64.3149	67.6014	68.376	63.3447	60.7721	0.960127	0.0115277	0.146095	ENSG00000096063	SRPK1	49.0628	44.3781	43.5226	0.912094	0.0119042	0.148843	6	-	35832966	35921342	SRSF protein kinase 1 [Source:HGNC Symbol;Acc:HGNC:11305]	protein_coding	41.597	40.4188	42.9052
ENSG00000105223	PLD3	19	+	40348456	40380439	phospholipase D family member 3 [Source:HGNC Symbol;Acc:HGNC:17158]	protein_coding	91.1639	82.7165	80.0313	57.0351	61.4388	57.3684	77.5864	77.1287	76.0513	1.4439	0.0116336	0.146964	ENSG00000137364	TPMT	11.8435	11.4416	11.7969	0.80559	0.01193	0.14896	6	-	18128311	18155074	thiopurine S-methyltransferase [Source:HGNC Symbol;Acc:HGNC:12014]	protein_coding	9.58712	9.26156	9.40718
ENSG00000100288	CHKB	22	-	50578949	50601455	choline kinase beta [Source:HGNC Symbol;Acc:HGNC:1938]	protein_coding	24.5461	16.3959	16.3792	18.1606	20.3098	19.0355	16.8115	19.558	14.3831	0.99679	0.0116684	0.146964	ENSG00000169504	CLIC4	45.6139	44.7924	44.2613	0.872122	0.011946	0.14896	1	+	24745357	24844324	chloride intracellular channel 4 [Source:HGNC Symbol;Acc:HGNC:13518]	protein_coding	36.4931	38.5662	42.3834
ENSG00000177683	THAP5	7	-	108554543	108569750	THAP domain containing 5 [Source:HGNC Symbol;Acc:HGNC:23188]	protein_coding	6.36336	7.68664	7.03956	8.75878	12.9421	10.2162	9.95426	10.1988	8.2786	0.66108	0.011697	0.146964	ENSG00000198026	ZNF335	6.53229	6.42045	6.74351	1.46991	0.0119981	0.149407	20	-	45948653	45972172	zinc finger protein 335 [Source:HGNC Symbol;Acc:HGNC:15807]	protein_coding	10.8382	9.60655	8.5211
ENSG00000119041	GTF3C3	2	-	196763032	196799725	general transcription factor IIIC subunit 3 [Source:HGNC Symbol;Acc:HGNC:4666]	protein_coding	36.9574	33.9078	27.0565	42.2147	39.5124	43.5275	43.3553	38.9848	39.5977	0.781834	0.0116988	0.146964	ENSG00000254681	PKD1P5	4.42636	4.63353	4.21972	1.48424	0.0120458	0.149531	16	-	18374521	18401940	polycystin 1, transient receptor potential channel interacting pseudogene 5 [Source:HGNC Symbol;Acc:HGNC:30069]	transcribed_unprocessed_pseudogene	7.02687	6.5712	6.12662
ENSG00000159658	EFCAB14	1	-	46675159	46719064	EF-hand calcium binding domain 14 [Source:HGNC Symbol;Acc:HGNC:29051]	protein_coding	13.3371	14.2107	12.4132	9.78245	9.64633	9.63454	#N/A	#N/A	#N/A	1.37458	0.0117298	0.146964	ENSG00000142627	EPHA2	9.49574	8.79274	8.91055	1.36047	0.0120507	0.149531	1	-	16124337	16156087	EPH receptor A2 [Source:HGNC Symbol;Acc:HGNC:3386]	protein_coding	14.142	10.9479	11.9244
ENSG00000137168	PPIL1	6	-	36854827	36875024	peptidylprolyl isomerase like 1 [Source:HGNC Symbol;Acc:HGNC:9260]	protein_coding	21.2927	22.5303	24.4402	27.1711	28.5295	28.8778	30.5239	27.118	31.1192	0.807168	0.0117449	0.146964	ENSG00000165118	C9orf64	8.54124	9.08438	9.48362	0.522045	0.0120596	0.149531	9	-	83938311	83956986	chromosome 9 open reading frame 64 [Source:HGNC Symbol;Acc:HGNC:28144]	protein_coding	4.07522	4.56313	5.49955
ENSG00000171793	CTPS1	1	+	40979335	41012565	CTP synthase 1 [Source:HGNC Symbol;Acc:HGNC:2519]	protein_coding	40.995	40.1692	40.6075	49.8335	55.5917	48.47	45.8884	41.0855	41.5003	0.791304	0.0117528	0.146964	ENSG00000130684	ZNF337	13.5562	13.9876	14.0845	0.78461	0.0120954	0.149531	20	-	25674215	25696841	zinc finger protein 337 [Source:HGNC Symbol;Acc:HGNC:15809]	protein_coding	11.1547	11.1291	10.3717
ENSG00000099800	TIMM13	19	-	2425624	2427894	translocase of inner mitochondrial membrane 13 [Source:HGNC Symbol;Acc:HGNC:11816]	protein_coding	28.0757	27.2449	23.608	24.5115	24.9428	24.1504	20.0019	22.7393	23.7278	1.0723	0.0117574	0.146964	ENSG00000077147	TM9SF3	39.4353	38.5578	36.151	0.812089	0.0121371	0.149531	10	-	96518109	96587452	transmembrane 9 superfamily member 3 [Source:HGNC Symbol;Acc:HGNC:21529]	protein_coding	29.2525	30.6043	32.8327
ENSG00000171566	PLRG1	4	-	154535006	154550435	pleiotropic regulator 1 [Source:HGNC Symbol;Acc:HGNC:9089]	protein_coding	22.6159	25.7222	27.2396	37.955	31.0784	33.3203	27.8202	27.6531	25.5295	0.738474	0.0117713	0.146964	ENSG00000174738	NR1D2	16.4046	15.7799	15.0435	0.922248	0.0121376	0.149531	3	+	23945260	23980618	nuclear receptor subfamily 1 group D member 2 [Source:HGNC Symbol;Acc:HGNC:7963]	protein_coding	14.9172	13.4651	15.1713
ENSG00000167468	GPX4	19	+	1103926	1106791	glutathione peroxidase 4 [Source:HGNC Symbol;Acc:HGNC:4556]	protein_coding	161.621	166.096	151.592	124.776	121.194	120.726	118.628	128.849	124.735	1.30708	0.0117834	0.146964	ENSG00000120697	ALG5	21.1726	21.5918	17.2773	0.641825	0.0122211	0.149531	13	-	36949775	37000261	ALG5, dolichyl-phosphate beta-glucosyltransferase [Source:HGNC Symbol;Acc:HGNC:20266]	protein_coding	12.9277	11.7174	13.8804
ENSG00000168288	MMADHC	2	-	149569634	149587816	methylmalonic aciduria and homocystinuria, cblD type [Source:HGNC Symbol;Acc:HGNC:25221]	protein_coding	39.3745	39.9615	42.8885	47.6831	46.6592	46.1225	46.544	46.5126	46.9415	0.870171	0.0117837	0.146964	ENSG00000105655	ISYNA1	50.105	54.0872	58.1396	1.33394	0.0122275	0.149531	19	-	18434388	18438301	inositol-3-phosphate synthase 1 [Source:HGNC Symbol;Acc:HGNC:29821]	protein_coding	76.0705	73.6466	66.8337
ENSG00000102221	JADE3	X	+	46912276	47061242	jade family PHD finger 3 [Source:HGNC Symbol;Acc:HGNC:22982]	protein_coding	6.54028	6.9206	6.82184	9.29019	8.98474	8.45503	7.96218	7.71547	7.39234	0.759071	0.0117953	0.146964	ENSG00000100075	SLC25A1	50.4588	57.0548	58.718	1.24785	0.0122696	0.149531	22	-	19175575	19178830	solute carrier family 25 member 1 [Source:HGNC Symbol;Acc:HGNC:10979]	protein_coding	71.2619	72.908	63.2704
ENSG00000100142	POLR2F	22	+	37952607	38041915	RNA polymerase II subunit F [Source:HGNC Symbol;Acc:HGNC:9193]	protein_coding	40.3696	25.2856	21.6829	24.682	20.0087	20.6301	21.9812	27.626	26.984	1.33691	0.0118013	0.146964	ENSG00000068137	PLEKHH3	13.3345	13.4385	13.3148	1.39536	0.0123034	0.149531	17	-	42667914	42676994	pleckstrin homology, MyTH4 and FERM domain containing H3 [Source:HGNC Symbol;Acc:HGNC:26105]	protein_coding	19.7023	17.6867	18.5599
ENSG00000151208	DLG5	10	-	77790791	77926526	discs large MAGUK scaffold protein 5 [Source:HGNC Symbol;Acc:HGNC:2904]	protein_coding	16.6964	13.6161	14.7068	13.1677	14.7743	13.3841	14.5641	13.7805	14.2286	1.0893	0.0118312	0.147095	ENSG00000117399	CDC20	69.6197	74.9958	73.7453	1.25409	0.0123099	0.149531	1	+	43358955	43363203	cell division cycle 20 [Source:HGNC Symbol;Acc:HGNC:1723]	protein_coding	101.106	92.1003	80.6458
ENSG00000133393	FOPNL	16	-	15865720	15888625	FGFR1OP N-terminal like [Source:HGNC Symbol;Acc:HGNC:26435]	protein_coding	14.7713	16.876	21.0567	22.251	17.5318	20.8935	25.645	23.0322	22.617	0.868674	0.0118458	0.147095	ENSG00000005059	MCUB	32.4843	37.7662	32.2005	0.775097	0.0123163	0.149531	4	+	109560205	109688726	mitochondrial calcium uniporter dominant negative beta subunit [Source:HGNC Symbol;Acc:HGNC:26076]	protein_coding	24.6985	25.5087	29.1955
ENSG00000137203	TFAP2A	6	-	10393186	10419659	transcription factor AP-2 alpha [Source:HGNC Symbol;Acc:HGNC:11742]	protein_coding	12.9799	15.4206	20.2182	23.9266	25.9296	25.8404	22.386	15.8908	21.7682	0.642426	0.0118731	0.147095	ENSG00000153113	CAST	46.9454	46.1347	43.959	0.979102	0.0123289	0.149531	5	+	96525267	96779595	calpastatin [Source:HGNC Symbol;Acc:HGNC:1515]	protein_coding	42.7575	41.1593	50.2578
ENSG00000083535	PIBF1	13	+	72782059	73016461	progesterone immunomodulatory binding factor 1 [Source:HGNC Symbol;Acc:HGNC:23352]	protein_coding	14.2137	15.9654	15.6217	17.836	14.4939	19.9509	14.6146	12.5556	13.9448	0.876125	0.0118989	0.147095	ENSG00000224578	HNRNPA1P48	21.2189	21.2923	19.7187	1.14388	0.0123343	0.149531	16	+	51645756	51647132	heterogeneous nuclear ribonucleoprotein A1 pseudogene 48 [Source:HGNC Symbol;Acc:HGNC:48778]	transcribed_processed_pseudogene	24.5664	23.7167	22.9046
ENSG00000167771	RCOR2	11	-	63911221	63916844	REST corepressor 2 [Source:HGNC Symbol;Acc:HGNC:27455]	protein_coding	4.32374	3.66551	3.49995	6.63913	6.95003	6.48068	#N/A	#N/A	#N/A	0.573099	0.0119199	0.147095	ENSG00000250571	GLI4	11.2038	15.3713	12.6574	0.982156	0.0123646	0.149531	8	+	143267433	143276931	GLI family zinc finger 4 [Source:HGNC Symbol;Acc:HGNC:4320]	protein_coding	14.2266	13.5126	10.7927
ENSG00000129084	PSMA1	11	-	14504874	14643635	proteasome subunit alpha 1 [Source:HGNC Symbol;Acc:HGNC:9530]	protein_coding	75.5518	80.3554	84.1113	87.5769	82.0368	84.0178	81.1626	83.3516	86.0104	0.946334	0.0119413	0.147095	ENSG00000164332	UBLCP1	14.0618	14.8937	14.4804	0.749947	0.0123734	0.149531	5	+	159263081	159286040	ubiquitin like domain containing CTD phosphatase 1 [Source:HGNC Symbol;Acc:HGNC:28110]	protein_coding	10.2975	11.0527	11.2169
ENSG00000125834	STK35	20	+	2101611	2177038	serine/threonine kinase 35 [Source:HGNC Symbol;Acc:HGNC:16254]	protein_coding	16.6371	15.4935	15.3214	11.3907	12.6441	12.6065	12.0643	12.3503	12.3269	1.2948	0.0119558	0.147095	ENSG00000102753	KPNA3	15.4437	14.8567	14.943	0.873897	0.0123891	0.149531	13	-	49699307	49792921	karyopherin subunit alpha 3 [Source:HGNC Symbol;Acc:HGNC:6396]	protein_coding	12.4328	12.408	14.6935
ENSG00000128654	MTX2	2	+	176269395	176338025	metaxin 2 [Source:HGNC Symbol;Acc:HGNC:7506]	protein_coding	22.5817	23.4738	26.5751	23.6917	24.106	26.9538	26.5092	26.5346	27.3955	0.971639	0.0119651	0.147095	ENSG00000182087	TMEM259	40.1469	40.1996	43.0973	1.32866	0.0123936	0.149531	19	-	1009648	1021179	transmembrane protein 259 [Source:HGNC Symbol;Acc:HGNC:17039]	protein_coding	57.5653	57.3438	49.1162
ENSG00000147874	HAUS6	9	-	19053143	19103119	HAUS augmin like complex subunit 6 [Source:HGNC Symbol;Acc:HGNC:25948]	protein_coding	17.6881	18.9567	19.1038	24.6998	21.0529	22.6649	24.1453	23.5802	24.8432	0.81491	0.0119708	0.147095	ENSG00000111684	LPCAT3	12.3303	11.8647	12.4192	0.925066	0.0124012	0.149531	12	-	6976186	7018510	lysophosphatidylcholine acyltransferase 3 [Source:HGNC Symbol;Acc:HGNC:30244]	protein_coding	10.5231	12.1239	11.2213
ENSG00000106028	SSBP1	7	+	141738321	141787922	single stranded DNA binding protein 1 [Source:HGNC Symbol;Acc:HGNC:11317]	protein_coding	108.329	107.499	107.039	110.047	115.375	128.183	115.543	121.85	118.695	0.91308	0.0119809	0.147095	ENSG00000143919	CAMKMT	8.14123	6.25308	6.85664	0.803449	0.012414	0.149531	2	+	44361950	44772592	calmodulin-lysine N-methyltransferase [Source:HGNC Symbol;Acc:HGNC:26276]	protein_coding	5.53619	5.86439	5.66758
ENSG00000135540	NHSL1	6	-	138422043	138692571	NHS like 1 [Source:HGNC Symbol;Acc:HGNC:21021]	protein_coding	3.56353	4.10847	3.82593	5.95053	5.28857	6.66062	#N/A	#N/A	#N/A	0.642951	0.0120004	0.147095	ENSG00000143315	PIGM	6.22448	6.66554	6.36879	0.69531	0.0124198	0.149531	1	-	160027673	160031991	phosphatidylinositol glycan anchor biosynthesis class M [Source:HGNC Symbol;Acc:HGNC:18858]	protein_coding	4.09703	4.39977	4.8849
ENSG00000141522	ARHGDIA	17	-	81867721	81871406	Rho GDP dissociation inhibitor alpha [Source:HGNC Symbol;Acc:HGNC:678]	protein_coding	116.762	127.395	119.971	85.5977	79.388	83.5722	86.3264	84.8415	91.4071	1.46491	0.0120123	0.147095	ENSG00000145335	SNCA	7.90884	9.61088	13.4378	0.944272	0.012421	0.149531	4	-	89724099	89838315	synuclein alpha [Source:HGNC Symbol;Acc:HGNC:11138]	protein_coding	12.7567	8.84415	7.62981
ENSG00000101856	PGRMC1	X	+	119236245	119244466	progesterone receptor membrane component 1 [Source:HGNC Symbol;Acc:HGNC:16090]	protein_coding	126.245	133.359	139.108	139.665	137.497	139.215	152.219	137.972	137.41	0.957578	0.0120319	0.147095	ENSG00000152193	RNF219	20.6452	18.3342	18.5336	0.808837	0.0124295	0.149531	13	-	78614291	78659179	ring finger protein 219 [Source:HGNC Symbol;Acc:HGNC:20308]	protein_coding	14.1853	16.0424	16.2852
ENSG00000126768	TIMM17B	X	-	48893447	48898143	translocase of inner mitochondrial membrane 17B [Source:HGNC Symbol;Acc:HGNC:17310]	protein_coding	62.753	61.968	52.8906	42.5546	48.4501	40.6865	70.0551	48.553	57.7282	1.34862	0.0120329	0.147095	ENSG00000100814	CCNB1IP1	50.8487	53.3011	53.4978	1.4374	0.0124545	0.149531	14	-	20311368	20333312	cyclin B1 interacting protein 1 [Source:HGNC Symbol;Acc:HGNC:19437]	protein_coding	80.8995	83.5471	62.1696
ENSG00000113369	ARRDC3	5	-	91368724	91383359	arrestin domain containing 3 [Source:HGNC Symbol;Acc:HGNC:29263]	protein_coding	3.5518	4.00643	4.0869	8.78081	8.77164	7.97483	5.86563	6.47319	5.66544	0.456822	0.0120554	0.147155	ENSG00000220205	VAMP2	26.9966	28.7627	28.9797	1.24307	0.0124897	0.149531	17	-	8159149	8163546	vesicle associated membrane protein 2 [Source:HGNC Symbol;Acc:HGNC:12643]	protein_coding	36.273	34.2416	34.8296
ENSG00000176619	LMNB2	19	-	2427638	2456996	lamin B2 [Source:HGNC Symbol;Acc:HGNC:6638]	protein_coding	82.206	80.0602	77.725	64.8439	71.8718	67.4287	71.8347	76.0114	72.8696	1.17557	0.0120694	0.147155	ENSG00000197111	PCBP2	244.434	257.519	262.927	1.06785	0.0124946	0.149531	12	+	53452102	53481162	poly(rC) binding protein 2 [Source:HGNC Symbol;Acc:HGNC:8648]	protein_coding	265.35	258.572	292.858
ENSG00000121966	CXCR4	2	-	136114349	136118165	C-X-C motif chemokine receptor 4 [Source:HGNC Symbol;Acc:HGNC:2561]	protein_coding	10.9133	9.49024	10.8788	65.7188	44.0035	43.4448	11.2923	10.2032	9.906	0.204393	0.0121166	0.147223	ENSG00000164815	ORC5	19	18.3073	19.9878	0.681257	0.0125164	0.149531	7	-	104126341	104208047	origin recognition complex subunit 5 [Source:HGNC Symbol;Acc:HGNC:8491]	protein_coding	11.8946	12.23	14.8985
ENSG00000173418	NAA20	20	+	20017116	20033655	N(alpha)-acetyltransferase 20, NatB catalytic subunit [Source:HGNC Symbol;Acc:HGNC:15908]	protein_coding	25.7869	23.2773	28.3881	35.6224	29.4721	34.6875	34.437	33.0301	30.4926	0.776282	0.0121248	0.147223	ENSG00000244257	PKD1P1	6.2081	7.14807	6.26275	1.64603	0.0125222	0.149531	16	+	16310341	16334190	polycystin 1, transient receptor potential channel interacting pseudogene 1 [Source:HGNC Symbol;Acc:HGNC:30065]	unprocessed_pseudogene	11.3169	10.8787	10.1171
ENSG00000174307	PHLDA3	1	-	201464383	201469237	pleckstrin homology like domain family A member 3 [Source:HGNC Symbol;Acc:HGNC:8934]	protein_coding	7.19152	9.71228	8.4717	9.20813	8.93505	8.02875	8.3823	9.73897	10.1119	0.969604	0.0121288	0.147223	ENSG00000150768	DLAT	16.8286	16.1018	15.8496	0.884319	0.0125442	0.149531	11	+	112024814	112064390	dihydrolipoamide S-acetyltransferase [Source:HGNC Symbol;Acc:HGNC:2896]	protein_coding	13.5306	13.8565	15.7465
ENSG00000155393	HEATR3	16	+	50065941	50106387	HEAT repeat containing 3 [Source:HGNC Symbol;Acc:HGNC:26087]	protein_coding	8.55297	7.18608	6.99751	10.5795	11.4977	10.1274	9.83386	10.614	9.05481	0.706277	0.0121382	0.147223	ENSG00000117133	RPF1	44.3803	43.5104	43.6615	0.81105	0.0125513	0.149531	1	+	84479259	84497790	ribosome production factor 1 homolog [Source:HGNC Symbol;Acc:HGNC:30350]	protein_coding	32.0651	33.9736	40.6511
ENSG00000149930	TAOK2	16	+	29973641	29992261	TAO kinase 2 [Source:HGNC Symbol;Acc:HGNC:16835]	protein_coding	32.4526	34.3953	29.7989	16.4143	17.1223	14.2108	27.8086	24.7259	26.3802	2.02348	0.0121686	0.147268	ENSG00000099821	POLRMT	31.5277	29.5888	30.9712	1.23942	0.0126112	0.149531	19	-	617224	633604	RNA polymerase mitochondrial [Source:HGNC Symbol;Acc:HGNC:9200]	protein_coding	39.7334	38.9152	35.4938
ENSG00000162139	NEU3	11	+	74988134	75018893	neuraminidase 3 [Source:HGNC Symbol;Acc:HGNC:7760]	protein_coding	11.4453	11.362	10.2092	8.45535	9.06423	8.43636	#N/A	#N/A	#N/A	1.27171	0.0121735	0.147268	ENSG00000140521	POLG	47.3881	36.3207	40.4287	1.28041	0.0126222	0.149531	15	-	89305198	89334861	DNA polymerase gamma, catalytic subunit [Source:HGNC Symbol;Acc:HGNC:9179]	protein_coding	57.3673	55.6122	45.9758
ENSG00000153130	SCOC	4	+	140257286	140385726	short coiled-coil protein [Source:HGNC Symbol;Acc:HGNC:20335]	protein_coding	37.4371	39.1756	43.5262	53.4714	42.5733	49.8449	58.3855	57.2449	52.081	0.823528	0.0122284	0.147461	ENSG00000198176	TFDP1	57.3574	58.2979	61.9501	1.00615	0.0126277	0.149531	13	+	113584721	113641470	transcription factor Dp-1 [Source:HGNC Symbol;Acc:HGNC:11749]	protein_coding	57.6239	61.5088	59.5657
ENSG00000144566	RAB5A	3	+	19947079	19985175	RAB5A, member RAS oncogene family [Source:HGNC Symbol;Acc:HGNC:9783]	protein_coding	26.042	29.8394	31.6528	32.8321	27.7824	31.261	24.3638	30.9314	31.9535	0.952763	0.0122323	0.147461	ENSG00000197969	VPS13A	15.8487	17.341	16.717	0.69051	0.0126435	0.149531	9	+	77177353	77421541	vacuolar protein sorting 13 homolog A [Source:HGNC Symbol;Acc:HGNC:1908]	protein_coding	11.058	10.0958	13.298
ENSG00000089597	GANAB	11	-	62624826	62646726	glucosidase II alpha subunit [Source:HGNC Symbol;Acc:HGNC:4138]	protein_coding	177.957	170.118	154.921	155.896	165.813	159.303	155.651	154.906	158.316	1.0457	0.012237	0.147461	ENSG00000128829	EIF2AK4	18.7185	17.7783	19.233	1.02197	0.0126737	0.149531	15	+	39934146	40035591	eukaryotic translation initiation factor 2 alpha kinase 4 [Source:HGNC Symbol;Acc:HGNC:19687]	protein_coding	20.6165	18.3992	17.9389
ENSG00000135441	BLOC1S1	12	+	55716037	55720087	biogenesis of lysosomal organelles complex 1 subunit 1 [Source:HGNC Symbol;Acc:HGNC:4200]	protein_coding	44.8505	38.96	29.0309	27.7671	39.2206	32.2234	30.8611	38.2756	34.5793	1.13735	0.0122646	0.147488	ENSG00000120333	MRPS14	21.0225	22.5931	21.9467	0.961146	0.0127036	0.149531	1	-	175010789	175023425	mitochondrial ribosomal protein S14 [Source:HGNC Symbol;Acc:HGNC:14049]	protein_coding	18.3539	21.3874	23.2725
ENSG00000177485	ZBTB33	X	+	120250752	120258398	zinc finger and BTB domain containing 33 [Source:HGNC Symbol;Acc:HGNC:16682]	protein_coding	36.6036	35.9224	39.9142	43.5456	42.0457	47.0219	41.5167	37.485	37.5837	0.847915	0.0122709	0.147488	ENSG00000136802	LRRC8A	10.1331	10.0674	10.5592	1.18161	0.0127053	0.149531	9	+	128882112	128918039	leucine rich repeat containing 8 family member A [Source:HGNC Symbol;Acc:HGNC:19027]	protein_coding	12.6706	12.3019	11.3789
ENSG00000101057	MYBL2	20	+	43667019	43716496	MYB proto-oncogene like 2 [Source:HGNC Symbol;Acc:HGNC:7548]	protein_coding	91.0463	88.667	80.4159	68.558	75.6393	74.2249	77.5195	79.0605	76.7109	1.19092	0.0123574	0.147984	ENSG00000131067	GGT7	30.5406	32.5455	35.657	1.14767	0.0127065	0.149531	20	-	34844720	34872860	gamma-glutamyltransferase 7 [Source:HGNC Symbol;Acc:HGNC:4259]	protein_coding	40.48	38.4252	34.4242
ENSG00000109332	UBE2D3	4	-	102794383	102868896	ubiquitin conjugating enzyme E2 D3 [Source:HGNC Symbol;Acc:HGNC:12476]	protein_coding	73.875	80.1705	77.0939	81.2364	77.3267	93.1397	93.2528	85.5753	84.1691	0.918313	0.0123597	0.147984	ENSG00000171953	ATPAF2	13.2088	14.2535	14.7364	1.26464	0.0127118	0.149531	17	-	17977409	18039209	ATP synthase mitochondrial F1 complex assembly factor 2 [Source:HGNC Symbol;Acc:HGNC:18802]	protein_coding	19.0732	17.9658	16.3349
ENSG00000137154	RPS6	9	-	19375715	19380254	ribosomal protein S6 [Source:HGNC Symbol;Acc:HGNC:10429]	protein_coding	1062.41	1198.88	1181.12	1318.52	1347.3	1678.83	1220.15	1128.7	1265.1	0.792335	0.0123598	0.147984	ENSG00000099991	CABIN1	20.8403	22.9983	23.8771	1.34478	0.012712	0.149531	22	+	24011192	24178628	calcineurin binding protein 1 [Source:HGNC Symbol;Acc:HGNC:24187]	protein_coding	30.5799	31.5817	28.9113
ENSG00000130726	TRIM28	19	+	58544091	58550722	tripartite motif containing 28 [Source:HGNC Symbol;Acc:HGNC:16384]	protein_coding	121.499	154.104	137.809	110.136	107.727	100.154	92.2601	102.773	103.543	1.29994	0.0123887	0.14814	ENSG00000215021	PHB2	106.571	124.844	119.507	1.34601	0.0127209	0.149531	12	-	6965327	6970825	prohibitin 2 [Source:HGNC Symbol;Acc:HGNC:30306]	protein_coding	175.247	156.134	140.973
ENSG00000139182	CLSTN3	12	+	7129698	7158945	calsyntenin 3 [Source:HGNC Symbol;Acc:HGNC:18371]	protein_coding	30.8308	29.431	27.033	21.2483	25.3517	22.9195	21.7472	22.8866	25.5205	1.25558	0.0124272	0.148207	ENSG00000182004	SNRPE	165.529	165.82	160.015	0.944267	0.0127674	0.149531	1	+	203861603	203870550	small nuclear ribonucleoprotein polypeptide E [Source:HGNC Symbol;Acc:HGNC:11161]	protein_coding	153.366	156.436	154.175
ENSG00000172922	RNASEH2C	11	-	65714896	65720947	ribonuclease H2 subunit C [Source:HGNC Symbol;Acc:HGNC:24116]	protein_coding	29.656	22.4291	23.6513	16.0236	17.2619	19.3778	17.6854	20.5275	20.8182	1.43788	0.0124335	0.148207	ENSG00000097046	CDC7	49.6198	48.3217	50.7966	0.765099	0.0127712	0.149531	1	+	91500893	91525764	cell division cycle 7 [Source:HGNC Symbol;Acc:HGNC:1745]	protein_coding	33.7344	41.8655	38.1924
ENSG00000171574	ZNF584	19	+	58401504	58418327	zinc finger protein 584 [Source:HGNC Symbol;Acc:HGNC:27318]	protein_coding	7.58046	7.89125	5.53286	5.04034	4.01623	3.55527	4.51636	6.44987	4.69445	1.66389	0.0124421	0.148207	ENSG00000101166	PRELID3B	58.6713	56.5076	57.578	0.872049	0.0127778	0.149531	20	-	59033145	59042909	PRELI domain containing 3B [Source:HGNC Symbol;Acc:HGNC:15892]	protein_coding	49.6447	45.9828	55.0212
ENSG00000245694	CRNDE	16	-	54845189	54929189	colorectal neoplasia differentially expressed [Source:HGNC Symbol;Acc:HGNC:37078]	lincRNA	49.3982	54.6481	59.0047	66.304	58.8145	60.266	64.8769	66.0071	57.7761	0.879548	0.0124617	0.148252	ENSG00000114120	SLC25A36	72.7	70.0231	72.0014	0.975625	0.0127835	0.149531	3	+	140941830	140979933	solute carrier family 25 member 36 [Source:HGNC Symbol;Acc:HGNC:25554]	protein_coding	64.1336	68.4309	76.9254
ENSG00000173272	MZT2A	2	-	131464900	131492743	mitotic spindle organizing protein 2A [Source:HGNC Symbol;Acc:HGNC:33187]	protein_coding	106.882	86.9984	98.6763	79.433	87.9997	84.4535	90.9238	91.2374	102.34	1.16144	0.0125105	0.148397	ENSG00000165724	ZMYND19	32.7487	32.0142	35.2825	1.31164	0.0128025	0.149531	9	-	137582079	137590490	zinc finger MYND-type containing 19 [Source:HGNC Symbol;Acc:HGNC:21146]	protein_coding	44.2104	44.6067	42.4154
ENSG00000153179	RASSF3	12	+	64507001	64697567	Ras association domain family member 3 [Source:HGNC Symbol;Acc:HGNC:14271]	protein_coding	6.74958	6.10999	7.7436	9.54518	9.35347	9.99666	9.33011	8.37736	8.73395	0.713326	0.0125278	0.148397	ENSG00000138031	ADCY3	29.0592	30.1968	29.2941	1.10958	0.0128083	0.149531	2	-	24819169	24919839	adenylate cyclase 3 [Source:HGNC Symbol;Acc:HGNC:234]	protein_coding	36.7174	30.1649	31.374
ENSG00000136937	NCBP1	9	+	97633626	97673748	nuclear cap binding protein subunit 1 [Source:HGNC Symbol;Acc:HGNC:7658]	protein_coding	12.8398	11.608	13.2282	16.3373	15.9888	17.5435	14.8192	14.9291	15.1563	0.755637	0.0125608	0.148397	ENSG00000014123	UFL1	14.1528	14.291	12.74	0.726628	0.0128124	0.149531	6	+	96521595	96555276	UFM1 specific ligase 1 [Source:HGNC Symbol;Acc:HGNC:23039]	protein_coding	8.87883	11.0792	9.95906
ENSG00000168672	FAM84B	8	-	126552442	126558393	family with sequence similarity 84 member B [Source:HGNC Symbol;Acc:HGNC:24166]	protein_coding	15.3512	12.0645	15.3668	26.0895	28.6314	29.275	16.7877	15.6622	15.4781	0.509516	0.012571	0.148397	ENSG00000113812	ACTR8	15.1101	10.017	9.75752	0.963632	0.0128508	0.149531	3	-	53867066	53882202	ARP8 actin related protein 8 homolog [Source:HGNC Symbol;Acc:HGNC:14672]	protein_coding	12.8625	11.5243	9.22804
ENSG00000140511	HAPLN3	15	-	88877288	88895626	hyaluronan and proteoglycan link protein 3 [Source:HGNC Symbol;Acc:HGNC:21446]	protein_coding	15.8015	10.9998	14.324	11.8263	10.9529	11.3409	17.5528	13.768	17.1249	1.20513	0.012587	0.148397	ENSG00000151366	NDUFC2	27.8073	28.5374	32.0996	0.926747	0.0128538	0.149531	11	-	78068304	78080219	NADH:ubiquinone oxidoreductase subunit C2 [Source:HGNC Symbol;Acc:HGNC:7706]	protein_coding	25.7801	28.6455	27.5377
ENSG00000173327	MAP3K11	11	-	65597755	65615382	mitogen-activated protein kinase kinase kinase 11 [Source:HGNC Symbol;Acc:HGNC:6850]	protein_coding	9.90071	11.2898	7.49949	6.98867	10.5126	6.09003	10.3806	9.29231	12.0043	1.21585	0.0125911	0.148397	ENSG00000136021	SCYL2	16.3428	15.8549	14.648	0.692804	0.012854	0.149531	12	+	100267140	100341724	SCY1 like pseudokinase 2 [Source:HGNC Symbol;Acc:HGNC:19286]	protein_coding	11.1514	9.29279	12.0015
ENSG00000131747	TOP2A	17	-	40388516	40417950	topoisomerase (DNA) II alpha [Source:HGNC Symbol;Acc:HGNC:11989]	protein_coding	152.68	154.855	160.086	179.615	164.878	185.368	191.512	179.934	179.961	0.882542	0.012602	0.148397	ENSG00000184500	PROS1	13.3591	12.8716	11.5693	0.693448	0.0128541	0.149531	3	-	93873033	93974066	protein S (alpha) [Source:HGNC Symbol;Acc:HGNC:9456]	protein_coding	8.90076	9.22992	8.07245
ENSG00000242173	ARHGDIG	16	+	268727	283010	Rho GDP dissociation inhibitor gamma [Source:HGNC Symbol;Acc:HGNC:680]	protein_coding	30.8764	23.4607	21.9551	14.5898	18.1932	14.2161	20.2477	20.6957	27.0007	1.62287	0.0126189	0.148397	ENSG00000155561	NUP205	82.4331	79.4174	83.928	0.895409	0.0128947	0.149535	7	+	135557919	135648757	nucleoporin 205 [Source:HGNC Symbol;Acc:HGNC:18658]	protein_coding	72.3075	71.2262	76.5355
ENSG00000109881	CCDC34	11	-	27330827	27363868	coiled-coil domain containing 34 [Source:HGNC Symbol;Acc:HGNC:25079]	protein_coding	12.7874	15.3352	14.4384	16.6671	15.8671	19.0732	15.7047	15.9727	18.1096	0.824809	0.012625	0.148397	ENSG00000127838	PNKD	21.7178	29.2642	25.6821	1.13659	0.0129132	0.149535	2	+	218270392	218346793	paroxysmal nonkinesigenic dyskinesia [Source:HGNC Symbol;Acc:HGNC:9153]	protein_coding	31.9762	28.2324	26.931
ENSG00000162600	OMA1	1	-	58415384	58546802	OMA1 zinc metallopeptidase [Source:HGNC Symbol;Acc:HGNC:29661]	protein_coding	6.22051	8.33483	8.7111	15.4781	20.4149	15.0905	16.9485	13.4587	13.9696	0.456672	0.0126333	0.148397	ENSG00000109881	CCDC34	15.7047	15.9727	18.1096	0.854949	0.012936	0.149535	11	-	27330827	27363868	coiled-coil domain containing 34 [Source:HGNC Symbol;Acc:HGNC:25079]	protein_coding	12.7874	15.3352	14.4384
ENSG00000179632	MAF1	8	+	144104499	144107611	MAF1 homolog, negative regulator of RNA polymerase III [Source:HGNC Symbol;Acc:HGNC:24966]	protein_coding	37.4812	38.5447	33.7611	30.6175	33.8243	30.9746	36.9383	42.0388	36.9596	1.15056	0.0126663	0.148598	ENSG00000112874	NUDT12	12.1494	13.7126	11.5587	0.764028	0.0129365	0.149535	5	-	103548855	103562793	nudix hydrolase 12 [Source:HGNC Symbol;Acc:HGNC:18826]	protein_coding	8.98398	8.70942	10.89
ENSG00000100441	KHNYN	14	+	24429286	24441834	KH and NYN domain containing [Source:HGNC Symbol;Acc:HGNC:20166]	protein_coding	17.724	15.1333	15.1022	13.1342	15.5623	13.8591	#N/A	#N/A	#N/A	1.1269	0.0126916	0.148681	ENSG00000171497	PPID	25.8564	23.8032	23.8952	0.908235	0.012937	0.149535	4	-	158709134	158723396	peptidylprolyl isomerase D [Source:HGNC Symbol;Acc:HGNC:9257]	protein_coding	22.4014	20.899	23.5019
ENSG00000103326	CAPN15	16	+	527717	554636	calpain 15 [Source:HGNC Symbol;Acc:HGNC:11182]	protein_coding	23.6027	23.0534	25.8494	23.9955	21.8845	20.9424	21.1302	22.1816	22.2299	1.08501	0.0127072	0.148681	ENSG00000247626	MARS2	9.36169	9.25611	9.64666	0.769546	0.0129614	0.149535	2	+	197705369	197708387	methionyl-tRNA synthetase 2, mitochondrial [Source:HGNC Symbol;Acc:HGNC:25133]	protein_coding	6.84284	7.37252	7.52854
ENSG00000115042	FAHD2A	2	+	95402721	95416616	fumarylacetoacetate hydrolase domain containing 2A [Source:HGNC Symbol;Acc:HGNC:24252]	protein_coding	32.6996	29.7981	26.5106	21.1461	25.7923	25.009	26.0307	23.282	24.0465	1.23703	0.0127602	0.148681	ENSG00000147140	NONO	230.266	259.139	252.338	1.26668	0.0129814	0.149535	X	+	71283192	71301168	non-POU domain containing octamer binding [Source:HGNC Symbol;Acc:HGNC:7871]	protein_coding	319.302	325.866	294.394
ENSG00000136021	SCYL2	12	+	100267140	100341724	SCY1 like pseudokinase 2 [Source:HGNC Symbol;Acc:HGNC:19286]	protein_coding	11.1514	9.29279	12.0015	19.606	15.4636	18.828	16.3428	15.8549	14.648	0.602209	0.0127625	0.148681	ENSG00000278845	MRPL45	29.81	29.8471	29.0952	0.817158	0.0130128	0.149535	17	+	38297023	38323218	mitochondrial ribosomal protein L45 [Source:HGNC Symbol;Acc:HGNC:16651]	protein_coding	22.3326	25.1705	25.0161
ENSG00000149923	PPP4C	16	+	30075978	30085377	protein phosphatase 4 catalytic subunit [Source:HGNC Symbol;Acc:HGNC:9319]	protein_coding	89.1098	96.2624	78.3769	65.8105	73.5376	69.9479	82.8203	87.9102	90.25	1.26014	0.0127763	0.148681	ENSG00000149187	CELF1	35.4262	33.4704	36.0853	1.36591	0.0130172	0.149535	11	-	47465933	47565569	CUGBP Elav-like family member 1 [Source:HGNC Symbol;Acc:HGNC:2549]	protein_coding	48.1133	48.5814	46.7123
ENSG00000100359	SGSM3	22	+	40370591	40410289	small G protein signaling modulator 3 [Source:HGNC Symbol;Acc:HGNC:25228]	protein_coding	67.1181	67.6421	59.5413	43.4369	44.9412	42.2528	43.2013	53.1125	45.0329	1.4873	0.0127789	0.148681	ENSG00000029725	RABEP1	27.8072	27.9342	30.9993	0.897671	0.0130756	0.149613	17	+	5282265	5385812	rabaptin, RAB GTPase binding effector protein 1 [Source:HGNC Symbol;Acc:HGNC:17677]	protein_coding	24.8304	26.271	26.7601
ENSG00000220323	AC239868.1	1	+	149843041	149843533		processed_pseudogene	10.5439	9.16173	8.02983	6.02138	7.09326	7.13599	4.5757	6.25218	5.77841	1.36906	0.0127963	0.148681	ENSG00000111802	TDP2	23.501	23.142	21.3975	0.912016	0.0130771	0.149613	6	-	24649977	24667033	tyrosyl-DNA phosphodiesterase 2 [Source:HGNC Symbol;Acc:HGNC:17768]	protein_coding	19.8433	19.782	22.4261
ENSG00000173674	EIF1AX	X	-	20124518	20141844	eukaryotic translation initiation factor 1A, X-linked [Source:HGNC Symbol;Acc:HGNC:3250]	protein_coding	29.5606	30.8344	35.9166	41.3716	41.6504	40.7141	42.5806	44.6944	41.103	0.778417	0.0128011	0.148681	ENSG00000112695	COX7A2	114.051	113.232	112.327	0.867594	0.0130795	0.149613	6	-	75237675	75250323	cytochrome c oxidase subunit 7A2 [Source:HGNC Symbol;Acc:HGNC:2288]	protein_coding	96.7633	98.9995	98.8767
ENSG00000148690	FRA10AC1	10	-	93667883	93702572	FRA10A associated CGG repeat 1 [Source:HGNC Symbol;Acc:HGNC:1162]	protein_coding	15.087	17.9734	19.5361	21.6699	21.1	21.7445	20.2591	19.761	18.7112	0.815353	0.0128751	0.149067	ENSG00000178952	TUFM	122.63	135.286	103.978	1.39306	0.0130925	0.149613	16	-	28842411	28846408	Tu translation elongation factor, mitochondrial [Source:HGNC Symbol;Acc:HGNC:12420]	protein_coding	172.2	169.819	162.132
ENSG00000151461	UPF2	10	-	11920022	12043170	UPF2, regulator of nonsense mediated mRNA decay [Source:HGNC Symbol;Acc:HGNC:17854]	protein_coding	10.517	10.2244	9.48536	11.6168	12.4676	12.092	11.1134	11.5255	11.8148	0.835674	0.0128823	0.149067	ENSG00000185222	TCEAL9	86.1652	82.6969	82.2477	0.847998	0.0131217	0.149613	X	+	103356452	103358451	transcription elongation factor A like 9 [Source:HGNC Symbol;Acc:HGNC:30084]	protein_coding	67.8086	67.0653	78.0621
ENSG00000106537	TSPAN13	7	+	16753535	16784536	tetraspanin 13 [Source:HGNC Symbol;Acc:HGNC:21643]	protein_coding	18.719	20.3203	21.8398	20.5276	20.1376	21.4595	22.8942	21.8971	21.7732	0.97996	0.0129394	0.149266	ENSG00000157851	DPYSL5	11.861	12.0221	12.2279	1.35569	0.0131538	0.149794	2	+	26847747	26950351	dihydropyrimidinase like 5 [Source:HGNC Symbol;Acc:HGNC:20637]	protein_coding	16.7008	16.4714	15.7939
ENSG00000117020	AKT3	1	-	243488233	243851079	AKT serine/threonine kinase 3 [Source:HGNC Symbol;Acc:HGNC:393]	protein_coding	37.7529	34.9662	35.9925	34.4351	36.7911	35.8636	41.8839	39.0379	38.1579	1.01514	0.0129438	0.149266	ENSG00000224531	SMIM13	12.725	11.6647	12.1654	0.846376	0.0132054	0.150195	6	+	11094033	11138733	small integral membrane protein 13 [Source:HGNC Symbol;Acc:HGNC:27356]	protein_coding	9.43652	9.53382	11.9644
ENSG00000168612	ZSWIM1	20	+	45881227	45885266	zinc finger SWIM-type containing 1 [Source:HGNC Symbol;Acc:HGNC:16155]	protein_coding	5.93425	6.6431	7.06397	6.23501	6.03966	7.22009	6.58956	7.47289	7.31053	1.00751	0.0129484	0.149266	ENSG00000149782	PLCB3	10.4578	9.1834	9.57357	1.4349	0.0132358	0.150202	11	+	64251523	64269150	phospholipase C beta 3 [Source:HGNC Symbol;Acc:HGNC:9056]	protein_coding	16.1558	13.823	11.9544
ENSG00000141873	SLC39A3	19	-	2732204	2740152	solute carrier family 39 member 3 [Source:HGNC Symbol;Acc:HGNC:17128]	protein_coding	21.1032	19.3954	15.4288	13.0264	14.8021	13.0708	16.3736	17.8653	16.109	1.36717	0.0129636	0.149266	ENSG00000165527	ARF6	21.394	22.0333	21.729	0.789545	0.0132387	0.150202	14	+	49893092	49897054	ADP ribosylation factor 6 [Source:HGNC Symbol;Acc:HGNC:659]	protein_coding	15.8453	17.3088	18.2834
ENSG00000107290	SETX	9	-	132261356	132354985	senataxin [Source:HGNC Symbol;Acc:HGNC:445]	protein_coding	7.24079	6.62646	8.17711	8.37053	9.96913	9.06425	#N/A	#N/A	#N/A	0.804638	0.0129884	0.149333	ENSG00000082701	GSK3B	9.98141	10.2326	9.22269	0.877578	0.0132903	0.150341	3	-	119821323	120094417	glycogen synthase kinase 3 beta [Source:HGNC Symbol;Acc:HGNC:4617]	protein_coding	10.4508	7.37496	8.00358
ENSG00000170802	FOXN2	2	+	48314637	48379294	forkhead box N2 [Source:HGNC Symbol;Acc:HGNC:5281]	protein_coding	6.01327	6.49303	6.42402	8.01048	7.21002	9.17172	#N/A	#N/A	#N/A	0.776355	0.0130443	0.149333	ENSG00000155304	HSPA13	29.9951	31.5415	28.4195	0.740037	0.0133127	0.150341	21	-	14371115	14383484	heat shock protein family A (Hsp70) member 13 [Source:HGNC Symbol;Acc:HGNC:11375]	protein_coding	20.5506	20.9722	25.0402
ENSG00000124795	DEK	6	-	18223868	18264823	DEK proto-oncogene [Source:HGNC Symbol;Acc:HGNC:2768]	protein_coding	69.9894	72.0158	83.8408	101.687	93.8031	91.6083	95.7346	89.0686	97.7854	0.786672	0.0130605	0.149333	ENSG00000115414	FN1	23.5159	20.6851	21.0188	1.28202	0.0133226	0.150341	2	-	215360440	215436172	fibronectin 1 [Source:HGNC Symbol;Acc:HGNC:3778]	protein_coding	29.2543	27.336	27.0313
ENSG00000141232	TOB1	17	-	50862223	50867978	transducer of ERBB2, 1 [Source:HGNC Symbol;Acc:HGNC:11979]	protein_coding	8.20697	8.65747	10.7535	13.7889	14.5976	15.2969	13.0645	11.5191	12.2368	0.632482	0.0130689	0.149333	ENSG00000115128	SF3B6	249.558	253.249	242.773	0.855859	0.0133327	0.150341	2	-	24067584	24076443	splicing factor 3b subunit 6 [Source:HGNC Symbol;Acc:HGNC:30096]	protein_coding	204.731	204.53	228.846
ENSG00000135070	ISCA1	9	-	86264546	86283102	iron-sulfur cluster assembly 1 [Source:HGNC Symbol;Acc:HGNC:28660]	protein_coding	14.3729	16.6976	16.0937	25.5951	19.5948	20.4075	17.1247	16.1373	15.0434	0.719123	0.0130782	0.149333	ENSG00000104635	SLC39A14	18.3455	18.9136	19.3478	0.897385	0.0133328	0.150341	8	+	22367249	22434129	solute carrier family 39 member 14 [Source:HGNC Symbol;Acc:HGNC:20858]	protein_coding	17.47	16.492	16.8331
ENSG00000115761	NOL10	2	-	10570766	10689987	nucleolar protein 10 [Source:HGNC Symbol;Acc:HGNC:25862]	protein_coding	14.1097	15.5182	16.7807	19.3167	17.8861	20.7275	18.5332	18.3933	18.121	0.801214	0.0131159	0.149333	ENSG00000204574	ABCF1	25.0473	24.6946	30.9479	1.04837	0.0133501	0.150352	6	+	30571376	30597179	ATP binding cassette subfamily F member 1 [Source:HGNC Symbol;Acc:HGNC:70]	protein_coding	27.6825	30.0304	26.8811
ENSG00000158301	GPRASP2	X	+	102712176	102717733	G protein-coupled receptor associated sorting protein 2 [Source:HGNC Symbol;Acc:HGNC:25169]	protein_coding	4.73372	3.94509	5.46985	2.6607	6.24818	2.23644	3.11543	6.54627	9.73717	1.26875	0.0131183	0.149333	ENSG00000160948	VPS28	21.0584	22.0501	25.087	1.36262	0.013398	0.15042	8	-	144423601	144428563	VPS28, ESCRT-I subunit [Source:HGNC Symbol;Acc:HGNC:18178]	protein_coding	32.3959	32.5037	28.0356
ENSG00000114988	LMAN2L	2	-	96705929	96740064	lectin, mannose binding 2 like [Source:HGNC Symbol;Acc:HGNC:19263]	protein_coding	7.86913	8.79958	8.92725	6.85584	8.67379	9.41551	7.92934	7.60375	9.09027	1.02606	0.0131377	0.149333	ENSG00000082515	MRPL22	17.6129	18.1503	13.9865	0.997196	0.013405	0.15042	5	+	154941070	154969411	mitochondrial ribosomal protein L22 [Source:HGNC Symbol;Acc:HGNC:14480]	protein_coding	15.9794	15.0035	18.6272
ENSG00000109805	NCAPG	4	+	17810902	17844862	non-SMC condensin I complex subunit G [Source:HGNC Symbol;Acc:HGNC:24304]	protein_coding	35.177	33.8399	36.7417	40.3813	37.2009	38.295	38.0329	36.3905	35.462	0.912701	0.0131447	0.149333	ENSG00000164176	EDIL3	6.70702	5.95135	5.68519	0.663928	0.0134052	0.15042	5	-	83940554	84384793	EGF like repeats and discoidin domains 3 [Source:HGNC Symbol;Acc:HGNC:3173]	protein_coding	3.7123	4.39491	4.06152
ENSG00000025796	SEC63	6	-	107867756	107958189	SEC63 homolog, protein translocation regulator [Source:HGNC Symbol;Acc:HGNC:21082]	protein_coding	20.4454	18.8683	23.1616	27.2181	22.3085	23.5046	23.4147	21.7151	22.71	0.85552	0.0131537	0.149333	ENSG00000237094	AL732372.2	4.98047	6.78967	7.25924	1.33983	0.0134474	0.150567	1	-	365389	522928		transcribed_unprocessed_pseudogene	10.1404	8.0237	7.34221
ENSG00000196182	STK40	1	-	36339624	36385896	serine/threonine kinase 40 [Source:HGNC Symbol;Acc:HGNC:21373]	protein_coding	25.3239	23.4997	23.3157	15.4488	16.7048	15.1873	20.9261	20.4637	19.0071	1.52349	0.013172	0.149333	ENSG00000137161	CNPY3	11.9261	11.7633	13.9884	1.159	0.0134511	0.150567	6	+	42929192	42939287	canopy FGF signaling regulator 3 [Source:HGNC Symbol;Acc:HGNC:11968]	protein_coding	15.8455	15.2536	12.5742
ENSG00000184602	SNN	16	+	11668414	11679159	stannin [Source:HGNC Symbol;Acc:HGNC:11149]	protein_coding	11.4996	13.1776	11.5123	6.88426	7.21824	7.16863	#N/A	#N/A	#N/A	1.70036	0.0131947	0.149333	ENSG00000184967	NOC4L	15.6285	13.0509	16.1787	0.918573	0.0135015	0.150765	12	+	132144448	132152473	nucleolar complex associated 4 homolog [Source:HGNC Symbol;Acc:HGNC:28461]	protein_coding	14.8264	14.0003	12.3763
ENSG00000240342	AC026366.1	12	+	118246084	118246962		processed_pseudogene	901.442	978.093	1136.47	1000.06	920.362	988.123	952.302	991.382	1047.15	1.03695	0.0132171	0.149333	ENSG00000228474	OST4	85.5058	95.256	93.0955	1.08745	0.0135034	0.150765	2	-	27070472	27071773	oligosaccharyltransferase complex subunit 4, non-catalytic [Source:HGNC Symbol;Acc:HGNC:32483]	protein_coding	107.04	102.607	88.1621
ENSG00000020426	MNAT1	14	+	60734742	60969953	MNAT1, CDK activating kinase assembly factor [Source:HGNC Symbol;Acc:HGNC:7181]	protein_coding	13.2173	18.944	19.2239	29.2261	34.4467	30.3314	24.0996	16.6475	17.6421	0.546771	0.0132272	0.149333	ENSG00000117000	RLF	7.85133	8.53721	7.85128	0.675815	0.0135317	0.150765	1	+	40161373	40240921	rearranged L-myc fusion [Source:HGNC Symbol;Acc:HGNC:10025]	protein_coding	5.42584	5.33045	5.61563
ENSG00000160209	PDXK	21	+	43719094	43762307	pyridoxal kinase [Source:HGNC Symbol;Acc:HGNC:8819]	protein_coding	29.6015	27.2759	30.2533	30.4222	27.6553	27.0679	23.2154	22.9898	22.2486	1.02331	0.0132407	0.149333	ENSG00000164114	MAP9	12.6543	11.816	12.782	0.970305	0.0135344	0.150765	4	-	155342658	155376970	microtubule associated protein 9 [Source:HGNC Symbol;Acc:HGNC:26118]	protein_coding	11.6993	11.7285	12.7174
ENSG00000173273	TNKS	8	+	9555914	9782346	tankyrase [Source:HGNC Symbol;Acc:HGNC:11941]	protein_coding	11.0027	11.7126	11.3297	14.0567	14.1827	13.1758	#N/A	#N/A	#N/A	0.82217	0.0132409	0.149333	ENSG00000134308	YWHAQ	125.743	126.206	125.256	0.866473	0.0135864	0.151076	2	-	9583972	9631014	tyrosine 3-monooxygenase/tryptophan 5-monooxygenase activation protein theta [Source:HGNC Symbol;Acc:HGNC:12854]	protein_coding	103.346	105.322	118.166
ENSG00000278129	ZNF8	19	+	58278951	58302805	zinc finger protein 8 [Source:HGNC Symbol;Acc:HGNC:13154]	protein_coding	9.85828	9.38548	9.14994	6.21876	7.12868	7.10399	6.70994	6.67213	6.18117	1.38778	0.0132419	0.149333	ENSG00000162032	SPSB3	14.278	15.3087	16.5277	1.23937	0.0135952	0.151076	16	-	1776712	1793700	splA/ryanodine receptor domain and SOCS box containing 3 [Source:HGNC Symbol;Acc:HGNC:30629]	protein_coding	20.7486	18.7943	17.6172
ENSG00000056050	HPF1	4	-	169729465	169757953	histone PARylation factor 1 [Source:HGNC Symbol;Acc:HGNC:26051]	protein_coding	22.9238	22.2582	27.8268	32.2036	30.8755	33.6175	30.6299	28.0348	28.757	0.755106	0.0132669	0.149433	ENSG00000112081	SRSF3	51.0099	44.9147	50.2861	0.935089	0.0136383	0.151218	6	+	36594353	36605600	serine and arginine rich splicing factor 3 [Source:HGNC Symbol;Acc:HGNC:10785]	protein_coding	52.8534	42.9532	40.9114
ENSG00000128591	FLNC	7	+	128830377	128859274	filamin C [Source:HGNC Symbol;Acc:HGNC:3756]	protein_coding	32.8868	31.1945	27.6442	22.6221	22.2009	19.8173	23.1238	24.5719	22.8265	1.41882	0.0132982	0.1495	ENSG00000143569	UBAP2L	85.7907	84.6993	82.5995	1.19304	0.0136622	0.151218	1	+	154220179	154271510	ubiquitin associated protein 2 like [Source:HGNC Symbol;Acc:HGNC:29877]	protein_coding	101.743	105.078	95.1296
ENSG00000220749	RPL21P28	1	-	212051524	212052006	ribosomal protein L21 pseudogene 28 [Source:HGNC Symbol;Acc:HGNC:36258]	processed_pseudogene	11.6199	13.7466	16.1528	18.9748	15.9967	16.3287	12.9065	13.194	14.4673	0.809451	0.0133049	0.1495	ENSG00000182247	UBE2E2	34.1369	33.1625	31.6259	0.746463	0.01368	0.151218	3	+	23203020	23591793	ubiquitin conjugating enzyme E2 E2 [Source:HGNC Symbol;Acc:HGNC:12478]	protein_coding	21.8479	22.9717	29.0169
ENSG00000115738	ID2	2	+	8678845	8684453	inhibitor of DNA binding 2, HLH protein [Source:HGNC Symbol;Acc:HGNC:5361]	protein_coding	75.556	61.7926	61.4368	175.76	215.812	156.933	126.7	102.298	122.3	0.362448	0.0133363	0.149506	ENSG00000110675	ELMOD1	7.39945	7.70843	8.25465	0.938783	0.0137006	0.151218	11	+	107591091	107666779	ELMO domain containing 1 [Source:HGNC Symbol;Acc:HGNC:25334]	protein_coding	6.7252	8.01545	7.18986
ENSG00000112983	BRD8	5	-	138139766	138178986	bromodomain containing 8 [Source:HGNC Symbol;Acc:HGNC:19874]	protein_coding	49.4168	50.307	45.7932	40.1537	43.125	46.0533	42.9457	46.7841	40.0155	1.12511	0.0133413	0.149506	ENSG00000001167	NFYA	18.2724	17.697	18.6924	1.20291	0.0137083	0.151218	6	+	41072945	41099976	nuclear transcription factor Y subunit alpha [Source:HGNC Symbol;Acc:HGNC:7804]	protein_coding	22.5976	22.2315	20.9302
ENSG00000171204	TMEM126B	11	+	85628573	85636539	transmembrane protein 126B [Source:HGNC Symbol;Acc:HGNC:30883]	protein_coding	23.9076	23.6928	30.5979	28.0394	29.6274	33.2633	29.9805	32.8246	31.9897	0.860029	0.0133536	0.149506	ENSG00000134001	EIF2S1	26.0357	22.5289	26.0379	1.08038	0.0137259	0.151218	14	+	67359997	67386516	eukaryotic translation initiation factor 2 subunit alpha [Source:HGNC Symbol;Acc:HGNC:3265]	protein_coding	18.9055	38.9773	22.7189
ENSG00000188986	NELFB	9	+	137255173	137273546	negative elongation factor complex member B [Source:HGNC Symbol;Acc:HGNC:24324]	protein_coding	37.2398	34.6552	31.6482	24.2208	28.1929	27.8643	29.1266	30.9778	30.2163	1.2897	0.0133741	0.149556	ENSG00000167508	MVD	19.509	18.4438	19.9709	1.68323	0.0137512	0.151218	16	-	88651935	88663161	mevalonate diphosphate decarboxylase [Source:HGNC Symbol;Acc:HGNC:7529]	protein_coding	33.7025	34.0932	29.7238
ENSG00000166130	IKBIP	12	-	98613405	98645113	IKBKB interacting protein [Source:HGNC Symbol;Acc:HGNC:26430]	protein_coding	7.8417	8.9142	10.8615	13.3351	16.9266	14.7881	15.3668	16.4682	16.7875	0.613299	0.0133915	0.149571	ENSG00000104388	RAB2A	24.0532	23.6404	23.8636	0.803247	0.0137586	0.151218	8	+	60516857	60623627	RAB2A, member RAS oncogene family [Source:HGNC Symbol;Acc:HGNC:9763]	protein_coding	18.4241	19.2019	19.8462
ENSG00000187240	DYNC2H1	11	+	103109431	103479863	dynein cytoplasmic 2 heavy chain 1 [Source:HGNC Symbol;Acc:HGNC:2962]	protein_coding	11.8502	11.1439	11.8732	19.471	17.2785	18.9203	12.7274	16.0406	12.3701	0.626525	0.0134291	0.149617	ENSG00000227128	LBX1-AS1	10.3472	9.27562	9.52899	1.09424	0.0137662	0.151218	10	+	101229594	101270148	LBX1 antisense RNA 1 (head to head) [Source:HGNC Symbol;Acc:HGNC:48678]	processed_transcript	11.5732	10.5649	9.76369
ENSG00000166439	RNF169	11	+	74748868	74842413	ring finger protein 169 [Source:HGNC Symbol;Acc:HGNC:26961]	protein_coding	23.778	23.6858	25.6496	27.8865	27.7687	29.2789	#N/A	#N/A	#N/A	0.860874	0.0134312	0.149617	ENSG00000164889	SLC4A2	26.7754	27.6892	32.6894	1.13333	0.0137725	0.151218	7	+	151057210	151076527	solute carrier family 4 member 2 [Source:HGNC Symbol;Acc:HGNC:11028]	protein_coding	36.5533	31.17	31.055
ENSG00000103005	USB1	16	+	57999546	58021618	U6 snRNA biogenesis phosphodiesterase 1 [Source:HGNC Symbol;Acc:HGNC:25792]	protein_coding	22.8206	21.9874	19.2681	16.6267	15.4725	15.1367	16.8411	20.3648	24.6422	1.35629	0.0134439	0.149617	ENSG00000163605	PPP4R2	26.5328	25.4688	24.7087	0.798481	0.0138095	0.151443	3	+	72996785	73069199	protein phosphatase 4 regulatory subunit 2 [Source:HGNC Symbol;Acc:HGNC:18296]	protein_coding	18.8612	19.4448	22.9397
ENSG00000229124	VIM-AS1	10	-	17214239	17229985	VIM antisense RNA 1 [Source:HGNC Symbol;Acc:HGNC:44879]	antisense_RNA	2.58071	3.52217	5.77083	6.17272	5.91233	6.66698	13.4367	7.96443	4.08394	0.633782	0.0134821	0.149754	ENSG00000167393	PPP2R3B	18.0717	21.1863	19.8222	1.12428	0.0138629	0.151848	X	-	333963	386955	protein phosphatase 2 regulatory subunit B''beta [Source:HGNC Symbol;Acc:HGNC:13417]	protein_coding	22.5854	21.2719	22.5689
ENSG00000100162	CENPM	22	-	41938721	41947164	centromere protein M [Source:HGNC Symbol;Acc:HGNC:18352]	protein_coding	18.4621	14.1027	13.1048	12.3886	15.2306	14.5165	15.2869	13.6338	12.6372	1.08381	0.013493	0.149754	ENSG00000104047	DTWD1	6.3888	5.52513	4.66547	0.69716	0.0139048	0.152004	15	+	49620980	49656232	DTW domain containing 1 [Source:HGNC Symbol;Acc:HGNC:30926]	protein_coding	2.21377	4.5805	4.75514
ENSG00000136802	LRRC8A	9	+	128882112	128918039	leucine rich repeat containing 8 family member A [Source:HGNC Symbol;Acc:HGNC:19027]	protein_coding	12.6706	12.3019	11.3789	8.40233	8.88951	8.86155	10.1331	10.0674	10.5592	1.38948	0.0135245	0.149754	ENSG00000160953	MUM1	31.8989	27.7661	27.6774	1.16096	0.0139103	0.152004	19	+	1354711	1378431	melanoma associated antigen (mutated) 1 [Source:HGNC Symbol;Acc:HGNC:29641]	protein_coding	33.5339	33.7172	34.1551
ENSG00000172059	KLF11	2	+	10042849	10054836	Kruppel like factor 11 [Source:HGNC Symbol;Acc:HGNC:11811]	protein_coding	6.14558	6.68649	7.2506	8.24589	8.44213	9.07558	7.33381	7.02998	6.74015	0.779754	0.0135253	0.149754	ENSG00000083099	LYRM2	9.75128	9.411	11.7179	0.660331	0.0139496	0.152096	6	-	89568144	89638753	LYR motif containing 2 [Source:HGNC Symbol;Acc:HGNC:25229]	protein_coding	8.14456	5.58343	6.65297
ENSG00000183762	KREMEN1	22	+	29073078	29168333	kringle containing transmembrane protein 1 [Source:HGNC Symbol;Acc:HGNC:17550]	protein_coding	12.6243	12.783	11.093	8.29279	10.9703	9.37415	3.73599	11.6127	11.1817	1.27429	0.0135366	0.149754	ENSG00000184110	EIF3C	69.027	73.4367	60.5341	1.18213	0.0139661	0.152096	16	+	28688558	28735730	eukaryotic translation initiation factor 3 subunit C [Source:HGNC Symbol;Acc:HGNC:3279]	protein_coding	89.3127	73.9022	76.7601
ENSG00000111832	RWDD1	6	+	116571367	116597675	RWD domain containing 1 [Source:HGNC Symbol;Acc:HGNC:20993]	protein_coding	17.4458	32.6572	18.8969	59.2159	21.1116	41.7218	24.1194	35.2059	21.0154	0.565451	0.0135817	0.150075	ENSG00000213672	NCKIPSD	21.1606	17.7296	19.1816	1.47045	0.0139805	0.152096	3	-	48673844	48686364	NCK interacting protein with SH3 domain [Source:HGNC Symbol;Acc:HGNC:15486]	protein_coding	32.5248	26.5997	26.2813
ENSG00000108592	FTSJ3	17	-	63819433	63830012	FtsJ homolog 3 [Source:HGNC Symbol;Acc:HGNC:17136]	protein_coding	29.011	28.991	25.9448	20.9394	20.9797	22.4077	24.297	24.9165	25.5238	1.30486	0.0135995	0.150094	ENSG00000008311	AASS	14.076	12.8236	11.6442	0.890861	0.0139849	0.152096	7	-	122075647	122144280	aminoadipate-semialdehyde synthase [Source:HGNC Symbol;Acc:HGNC:17366]	protein_coding	10.5153	11.9585	11.8601
ENSG00000064932	SBNO2	19	-	1107636	1174283	strawberry notch homolog 2 [Source:HGNC Symbol;Acc:HGNC:29158]	protein_coding	17.1286	15.1885	15.3308	13.8105	14.5979	12.7068	11.097	13.8295	13.8877	1.15877	0.0136283	0.150234	ENSG00000139133	ALG10	7.32198	7.69387	6.22217	0.81876	0.014062	0.152583	12	+	34022281	34029694	ALG10, alpha-1,2-glucosyltransferase [Source:HGNC Symbol;Acc:HGNC:23162]	protein_coding	4.78224	6.04279	6.55838
ENSG00000170832	USP32	17	-	60179094	60422470	ubiquitin specific peptidase 32 [Source:HGNC Symbol;Acc:HGNC:19143]	protein_coding	13.2486	13.4378	13.5195	15.8329	16.3626	15.2855	14.1523	14.8795	14.7864	0.846875	0.0136454	0.150244	ENSG00000164294	GPX8	5.24737	8.02516	10.8086	1.24628	0.0140628	0.152583	5	+	55160118	55167071	glutathione peroxidase 8 (putative) [Source:HGNC Symbol;Acc:HGNC:33100]	protein_coding	10.0939	13.0509	6.87439
ENSG00000172086	KRCC1	2	-	88027205	88055729	lysine rich coiled-coil 1 [Source:HGNC Symbol;Acc:HGNC:28039]	protein_coding	0.345265	0.852065	1.20125	2.5197	2.87718	2.78726	#N/A	#N/A	#N/A	0.295658	0.0137005	0.150618	ENSG00000101255	TRIB3	9.85882	10.4577	11.5305	1.10188	0.0140948	0.15275	20	+	362835	397559	tribbles pseudokinase 3 [Source:HGNC Symbol;Acc:HGNC:16228]	protein_coding	12.4034	11.6431	11.0481
ENSG00000260924	LINC01311	22	+	19171395	19172839	long intergenic non-protein coding RNA 1311 [Source:HGNC Symbol;Acc:HGNC:50503]	antisense_RNA	4.18883	4.46665	4.45658	2.42485	2.11072	1.95991	#N/A	#N/A	#N/A	2.01396	0.0137253	0.150618	ENSG00000143952	VPS54	13.2882	12.1613	10.464	0.721021	0.0141514	0.153182	2	-	63892146	64019072	VPS54, GARP complex subunit [Source:HGNC Symbol;Acc:HGNC:18652]	protein_coding	8.31714	8.40041	9.16847
ENSG00000203879	GDI1	X	+	154436913	154443467	GDP dissociation inhibitor 1 [Source:HGNC Symbol;Acc:HGNC:4226]	protein_coding	261.837	357.776	219.885	197.41	205.929	243.642	175.033	226.919	211.436	1.29755	0.0137278	0.150618	ENSG00000168275	COA6	56.8642	51.5061	52.0388	0.775228	0.014183	0.153343	1	+	234373456	234384049	cytochrome c oxidase assembly factor 6 [Source:HGNC Symbol;Acc:HGNC:18025]	protein_coding	40.0503	40.1959	44.1007
ENSG00000169564	PCBP1	2	+	70087454	70089203	poly(rC) binding protein 1 [Source:HGNC Symbol;Acc:HGNC:8647]	protein_coding	91.8891	90.0164	93.7241	115.777	113.644	124.256	94.3082	91.3183	98.6872	0.779344	0.0137546	0.150732	ENSG00000237649	KIFC1	44.381	45.0473	42.8637	1.22071	0.0142791	0.154201	6	+	33391536	33409924	kinesin family member C1 [Source:HGNC Symbol;Acc:HGNC:6389]	protein_coding	56.5121	54.0285	50.9561
ENSG00000005073	HOXA11	7	-	27181510	27185223	homeobox A11 [Source:HGNC Symbol;Acc:HGNC:5101]	protein_coding	6.65226	7.47835	6.78137	17.6299	17.0791	14.3172	8.33461	8.37367	8.49963	0.426898	0.0137706	0.150732	ENSG00000116649	SRM	34.8992	37.0148	47.5266	1.29485	0.0143363	0.154637	1	-	11054584	11060024	spermidine synthase [Source:HGNC Symbol;Acc:HGNC:11296]	protein_coding	57.5878	54.6356	42.4428
ENSG00000073169	SELENOO	22	+	50200979	50217616	selenoprotein O [Source:HGNC Symbol;Acc:HGNC:30395]	protein_coding	19.0521	16.8281	16.0822	14.6482	14.9795	15.1766	16.96	18.3604	19.726	1.15966	0.0138479	0.151108	ENSG00000116213	WRAP73	26.1312	28.6472	27.3498	1.1152	0.0143917	0.155053	1	-	3630767	3652761	WD repeat containing, antisense to TP73 [Source:HGNC Symbol;Acc:HGNC:12759]	protein_coding	33.41	28.831	29.3521
ENSG00000177981	ASB8	12	-	48147788	48181213	ankyrin repeat and SOCS box containing 8 [Source:HGNC Symbol;Acc:HGNC:17183]	protein_coding	7.52121	8.51339	7.61739	10.9675	8.72806	10.2711	8.44277	11.0858	8.53197	0.789488	0.0138569	0.151108	ENSG00000100852	ARHGAP5	28.8191	23.3617	21.9106	0.907816	0.0144445	0.155439	14	+	32076114	32159728	Rho GTPase activating protein 5 [Source:HGNC Symbol;Acc:HGNC:675]	protein_coding	21.9527	20.5898	24.7161
ENSG00000133114	GPALPP1	13	+	44989529	45037669	GPALPP motifs containing 1 [Source:HGNC Symbol;Acc:HGNC:20298]	protein_coding	12.6811	11.9625	13.2031	12.586	12.3751	14.0522	15.1728	14.6126	11.4981	0.97012	0.0138578	0.151108	ENSG00000060491	OGFR	19.828	16.4258	16.2627	1.34525	0.0144809	0.155649	20	+	62804835	62814000	opioid growth factor receptor [Source:HGNC Symbol;Acc:HGNC:15768]	protein_coding	25.3446	25.2499	20.0637
ENSG00000147804	SLC39A4	8	-	144409742	144416895	solute carrier family 39 member 4 [Source:HGNC Symbol;Acc:HGNC:17129]	protein_coding	13.8571	10.0295	10.3019	7.05267	8.28798	8.17163	10.7489	9.55978	8.46422	1.45349	0.0138802	0.151108	ENSG00000169217	CD2BP2	35.8196	35.2867	35.4859	1.09661	0.0145052	0.155728	16	-	30350766	30355361	CD2 cytoplasmic tail binding protein 2 [Source:HGNC Symbol;Acc:HGNC:1656]	protein_coding	40.7955	38.2179	37.8798
ENSG00000147155	EBP	X	+	48521158	48528716	emopamil binding protein (sterol isomerase) [Source:HGNC Symbol;Acc:HGNC:3133]	protein_coding	19.2236	20.4983	17.4932	14.5464	14.0252	13.9896	16.2318	15.424	16.0736	1.34406	0.013886	0.151108	ENSG00000122786	CALD1	25.033	19.4282	21.6376	0.847407	0.0145523	0.155964	7	+	134744252	134970728	caldesmon 1 [Source:HGNC Symbol;Acc:HGNC:1441]	protein_coding	18.3003	18.1837	19.524
ENSG00000197063	MAFG	17	-	81918270	81927714	MAF bZIP transcription factor G [Source:HGNC Symbol;Acc:HGNC:6781]	protein_coding	29.182	29.3273	28.19	19.7053	18.0136	21.3206	20.8129	20.8582	22.0426	1.46826	0.0139358	0.151473	ENSG00000131446	MGAT1	35.8066	30.2583	31.5589	0.713632	0.014581	0.155964	5	-	180784782	180815652	mannosyl (alpha-1,3-)-glycoprotein beta-1,2-N-acetylglucosaminyltransferase [Source:HGNC Symbol;Acc:HGNC:7044]	protein_coding	22.4297	21.8686	25.3606
ENSG00000187479	C11orf96	11	+	43925342	43944338	chromosome 11 open reading frame 96 [Source:HGNC Symbol;Acc:HGNC:38675]	protein_coding	18.1617	18.902	23.0409	46.0774	48.0327	37.2189	37.5432	40.338	40.4147	0.457788	0.0140034	0.151749	ENSG00000127990	SGCE	17.8664	17.6847	18.2318	0.730938	0.0145898	0.155964	7	-	94585230	94656209	sarcoglycan epsilon [Source:HGNC Symbol;Acc:HGNC:10808]	protein_coding	12.5425	11.5688	15.1926
ENSG00000153317	ASAP1	8	-	130052104	130443660	ArfGAP with SH3 domain, ankyrin repeat and PH domain 1 [Source:HGNC Symbol;Acc:HGNC:2720]	protein_coding	11.1142	12.5109	11.8605	13.1924	13.8951	13.0938	11.6697	11.6442	12.6727	0.883224	0.0140062	0.151749	ENSG00000163781	TOPBP1	46.9454	47.1676	57.1791	0.996946	0.0146093	0.155964	3	-	133598175	133661893	topoisomerase (DNA) II binding protein 1 [Source:HGNC Symbol;Acc:HGNC:17008]	protein_coding	45.7273	52.1035	52.9991
ENSG00000066654	THUMPD1	16	-	20702816	20742084	THUMP domain containing 1 [Source:HGNC Symbol;Acc:HGNC:23807]	protein_coding	12.2903	12.826	12.5964	20.2247	15.9028	16.6671	16.7329	15.293	17.5381	0.714491	0.0140116	0.151749	ENSG00000119396	RAB14	22.2139	21.2567	19.9126	0.942583	0.0146138	0.155964	9	-	121178137	121223014	RAB14, member RAS oncogene family [Source:HGNC Symbol;Acc:HGNC:16524]	protein_coding	18.7532	18.8802	22.1088
ENSG00000105325	FZR1	19	+	3506273	3538330	fizzy and cell division cycle 20 related 1 [Source:HGNC Symbol;Acc:HGNC:24824]	protein_coding	33.7823	32.1203	23.7324	21.5102	18.1354	21.2644	19.0597	18.8254	18.3443	1.47137	0.0140264	0.151749	ENSG00000138326	RPS24	1817.73	1781.01	1820.93	0.89461	0.014629	0.155964	10	+	78033760	78056812	ribosomal protein S24 [Source:HGNC Symbol;Acc:HGNC:10411]	protein_coding	1546.26	1614.75	1687.48
ENSG00000155876	RRAGA	9	+	19049395	19050983	Ras related GTP binding A [Source:HGNC Symbol;Acc:HGNC:16963]	protein_coding	29.1769	28.111	30.3896	35.5275	34.6665	36.9215	38.2152	39.695	37.1294	0.818583	0.0140427	0.151749	ENSG00000008952	SEC62	19.7278	17.7521	16.301	0.930096	0.0146519	0.156027	3	+	169966635	169998373	SEC62 homolog, preprotein translocation factor [Source:HGNC Symbol;Acc:HGNC:11846]	protein_coding	15.76	17.5597	16.6996
ENSG00000153015	CWC27	5	+	64768930	65018763	CWC27 spliceosome associated protein homolog [Source:HGNC Symbol;Acc:HGNC:10664]	protein_coding	15.9922	19.2414	17.757	22.2176	20.1761	23.5597	17.6135	17.9075	20.1714	0.803545	0.01407	0.151809	ENSG00000050344	NFE2L3	9.53252	9.98059	10.1285	0.654464	0.0146905	0.156091	7	+	26152240	26187125	nuclear factor, erythroid 2 like 3 [Source:HGNC Symbol;Acc:HGNC:7783]	protein_coding	6.52218	6.04166	6.82516
ENSG00000108799	EZH1	17	-	42700275	42745049	enhancer of zeste 1 polycomb repressive complex 2 subunit [Source:HGNC Symbol;Acc:HGNC:3526]	protein_coding	66.5798	64.2144	61.1839	52.1935	48.2239	48.9175	45.374	43.7771	46.28	1.2855	0.0140808	0.151809	ENSG00000189114	BLOC1S3	8.13535	8.1688	6.76868	0.801104	0.0146979	0.156091	19	+	45178745	45181801	biogenesis of lysosomal organelles complex 1 subunit 3 [Source:HGNC Symbol;Acc:HGNC:20914]	protein_coding	7.37767	5.54536	5.55474
ENSG00000056586	RC3H2	9	-	122844556	122905341	ring finger and CCCH-type domains 2 [Source:HGNC Symbol;Acc:HGNC:21461]	protein_coding	15.9676	20.2279	25.2515	20.8539	24.8988	23.5053	16.6868	17.042	18.5458	0.887268	0.0141328	0.152042	ENSG00000166965	RCCD1	14.7385	15.5252	18.8647	1.04962	0.0147089	0.156091	15	+	90954870	90963125	RCC1 domain containing 1 [Source:HGNC Symbol;Acc:HGNC:30457]	protein_coding	18.5224	17.0752	15.9702
ENSG00000069248	NUP133	1	-	229440260	229508341	nucleoporin 133 [Source:HGNC Symbol;Acc:HGNC:18016]	protein_coding	37.496	39.1487	42.0929	45.3742	44.2639	47.4714	47.3582	45.0308	46.6842	0.866035	0.0141351	0.152042	ENSG00000133119	RFC3	57.1514	58.8871	63.5313	0.879176	0.014772	0.156278	13	+	33818049	33966558	replication factor C subunit 3 [Source:HGNC Symbol;Acc:HGNC:9971]	protein_coding	49.519	51.8342	56.5167
ENSG00000135913	USP37	2	-	218450251	218568361	ubiquitin specific peptidase 37 [Source:HGNC Symbol;Acc:HGNC:20063]	protein_coding	9.31071	8.45598	9.51696	13.0099	12.0235	10.788	9.96891	9.72376	9.18089	0.761857	0.0141592	0.152125	ENSG00000099942	CRKL	67.463	65.1289	68.1255	1.24566	0.0147771	0.156278	22	+	20917426	20953749	CRK like proto-oncogene, adaptor protein [Source:HGNC Symbol;Acc:HGNC:2363]	protein_coding	83.8517	81.6218	84.5604
ENSG00000156531	PHF6	X	+	134373253	134428791	PHD finger protein 6 [Source:HGNC Symbol;Acc:HGNC:18145]	protein_coding	40.8286	44.196	47.5989	53.3347	45.7144	57.8958	48.3239	46.3685	49.1175	0.845062	0.01422	0.152382	ENSG00000115468	EFHD1	20.992	18.0276	20.944	1.25302	0.0147776	0.156278	2	+	232606057	232682781	EF-hand domain family member D1 [Source:HGNC Symbol;Acc:HGNC:29556]	protein_coding	25.3748	22.3287	27.4396
ENSG00000196187	TMEM63A	1	-	225845536	225882369	transmembrane protein 63A [Source:HGNC Symbol;Acc:HGNC:29118]	protein_coding	29.7233	30.579	25.8789	27.5739	25.5977	24.0627	23.6033	24.0749	23.1343	1.1158	0.0142243	0.152382	ENSG00000166595	FAM96B	48.3294	49.2731	51.3915	1.11526	0.0148054	0.156332	16	-	66932055	66934423	family with sequence similarity 96 member B [Source:HGNC Symbol;Acc:HGNC:24261]	protein_coding	60.786	57.8649	47.5197
ENSG00000026025	VIM	10	+	17228259	17237593	vimentin [Source:HGNC Symbol;Acc:HGNC:12692]	protein_coding	343.709	309.44	316.101	338.28	338.184	369.673	288.723	287.091	289.916	0.926506	0.0142474	0.152382	ENSG00000126067	PSMB2	39.5268	40.2725	40.2812	0.921929	0.0148243	0.156332	1	-	35599544	35641844	proteasome subunit beta 2 [Source:HGNC Symbol;Acc:HGNC:9539]	protein_coding	36.0724	37.3618	37.2691
ENSG00000177951	BET1L	11	-	167784	207428	Bet1 golgi vesicular membrane trafficking protein like [Source:HGNC Symbol;Acc:HGNC:19348]	protein_coding	20.117	18.7297	17.1559	13.7108	15.6659	12.7562	15.8926	16.1044	16.168	1.32896	0.0142741	0.152382	ENSG00000121892	PDS5A	18.9212	22.4062	21.1667	0.815836	0.0148337	0.156332	4	-	39822863	39977956	PDS5 cohesin associated factor A [Source:HGNC Symbol;Acc:HGNC:29088]	protein_coding	15.0672	16.2246	19.6876
ENSG00000105290	APLP1	19	+	35867899	35879791	amyloid beta precursor like protein 1 [Source:HGNC Symbol;Acc:HGNC:597]	protein_coding	29.544	25.6161	28.4158	18.0362	23.1787	20.846	26.7196	29.0453	29.7523	1.34651	0.0142796	0.152382	ENSG00000165832	TRUB1	15.9779	16.0374	13.4246	0.752641	0.0148729	0.156521	10	+	114938193	114977676	TruB pseudouridine synthase family member 1 [Source:HGNC Symbol;Acc:HGNC:16060]	protein_coding	10.4343	12.7577	11.0005
ENSG00000171033	PKIA	8	+	78516139	78605267	cAMP-dependent protein kinase inhibitor alpha [Source:HGNC Symbol;Acc:HGNC:9017]	protein_coding	5.1057	4.71241	5.51745	10.8089	10.894	9.77533	8.16619	6.42363	8.36002	0.487668	0.0142847	0.152382	ENSG00000117758	STX12	44.7659	38.6736	41.3078	0.883666	0.0148856	0.156521	1	+	27773183	27824452	syntaxin 12 [Source:HGNC Symbol;Acc:HGNC:11430]	protein_coding	33.9599	34.4165	41.855
ENSG00000146416	AIG1	6	+	143060496	143340304	androgen induced 1 [Source:HGNC Symbol;Acc:HGNC:21607]	protein_coding	24.6218	25.7842	27.2246	31.9961	31.5686	32.7628	28.6076	33.9927	30.1259	0.805963	0.0142975	0.152382	ENSG00000185238	PRMT3	15.7676	16.7786	15.2817	0.648704	0.0149323	0.156658	11	+	20387530	20509294	protein arginine methyltransferase 3 [Source:HGNC Symbol;Acc:HGNC:30163]	protein_coding	10.1	10.1575	10.7581
ENSG00000180370	PAK2	3	+	196739857	196832647	p21 (RAC1) activated kinase 2 [Source:HGNC Symbol;Acc:HGNC:8591]	protein_coding	10.0882	9.25308	11.4159	13.1823	13.3179	13.1232	#N/A	#N/A	#N/A	0.776407	0.0143331	0.152458	ENSG00000111678	C12orf57	60.997	68.8876	65.3378	0.979351	0.0149462	0.156658	12	+	6942978	6946003	chromosome 12 open reading frame 57 [Source:HGNC Symbol;Acc:HGNC:29521]	protein_coding	72.8489	63.6736	54.6681
ENSG00000139168	ZCRB1	12	-	42312078	42326118	zinc finger CCHC-type and RNA binding motif containing 1 [Source:HGNC Symbol;Acc:HGNC:29620]	protein_coding	32.2414	40.9377	43.8503	45.9825	44.0703	48.4137	50.5687	46.9359	42.8828	0.845216	0.0143407	0.152458	ENSG00000085719	CPNE3	32.7372	30.8035	28.0721	0.867741	0.0149498	0.156658	8	+	86514427	86561498	copine 3 [Source:HGNC Symbol;Acc:HGNC:2316]	protein_coding	25.8402	26.242	27.41
ENSG00000213965	NUDT19	19	+	32691961	32713796	nudix hydrolase 19 [Source:HGNC Symbol;Acc:HGNC:32036]	protein_coding	4.70522	5.03595	4.81613	7.05445	7.87069	7.54528	#N/A	#N/A	#N/A	0.648312	0.0143538	0.152458	ENSG00000144567	RETREG2	11.0982	9.14818	9.86482	1.26867	0.0150492	0.156974	2	+	219176225	219185479	reticulophagy regulator family member 2 [Source:HGNC Symbol;Acc:HGNC:28450]	protein_coding	12.3623	13.1823	12.6645
ENSG00000082515	MRPL22	5	+	154941070	154969411	mitochondrial ribosomal protein L22 [Source:HGNC Symbol;Acc:HGNC:14480]	protein_coding	15.9794	15.0035	18.6272	18.1615	15.9333	19.508	17.6129	18.1503	13.9865	0.925555	0.0144141	0.152787	ENSG00000070081	NUCB2	52.5881	45.8537	42.2745	0.895091	0.0150529	0.156974	11	+	17208153	17349974	nucleobindin 2 [Source:HGNC Symbol;Acc:HGNC:8044]	protein_coding	42.3158	38.1469	45.4881
ENSG00000162300	ZFPL1	11	+	65084223	65088400	zinc finger protein like 1 [Source:HGNC Symbol;Acc:HGNC:12868]	protein_coding	29.1793	29.501	26.8116	17.8913	15.3556	15.005	16.9228	18.359	19.1774	1.7713	0.0144176	0.152787	ENSG00000213760	ATP6V1G2	4.11423	4.54799	4.78908	1.27102	0.0150582	0.156974	6	-	31544462	31548427	ATPase H+ transporting V1 subunit G2 [Source:HGNC Symbol;Acc:HGNC:862]	protein_coding	7.09782	6.47663	3.5305
ENSG00000167962	ZNF598	16	-	1997654	2009823	zinc finger protein 598 [Source:HGNC Symbol;Acc:HGNC:28079]	protein_coding	29.0236	27.077	26.9657	22.7205	25.6295	25.9293	19.3291	23.5672	23.6985	1.11825	0.014495	0.153433	ENSG00000100299	ARSA	10.9365	13.359	12.2436	0.983002	0.0150836	0.156974	22	-	50622754	50628173	arylsulfatase A [Source:HGNC Symbol;Acc:HGNC:713]	protein_coding	12.1321	12.7786	11.0068
ENSG00000107554	DNMBP	10	-	99875577	100009919	dynamin binding protein [Source:HGNC Symbol;Acc:HGNC:30373]	protein_coding	5.35542	4.68831	4.68513	6.21272	6.69021	5.74605	4.99916	6.05788	5.68344	0.790132	0.0145218	0.153542	ENSG00000204525	HLA-C	87.3397	91.3223	90.0712	1.0468	0.0150918	0.156974	6	-	31268749	31272130	major histocompatibility complex, class I, C [Source:HGNC Symbol;Acc:HGNC:4933]	protein_coding	97.1862	92.2214	91.9041
ENSG00000125170	DOK4	16	-	57471922	57487327	docking protein 4 [Source:HGNC Symbol;Acc:HGNC:19868]	protein_coding	12.0884	10.8534	10.0958	7.95856	9.50367	7.64916	#N/A	#N/A	#N/A	1.31527	0.0145426	0.153588	ENSG00000253250	C8orf88	20.914	19.5848	20.7826	0.740141	0.0150998	0.156974	8	-	90958637	90985257	chromosome 8 open reading frame 88 [Source:HGNC Symbol;Acc:HGNC:44672]	protein_coding	14.2347	15.6683	15.4461
ENSG00000185829	ARL17A	17	-	46516702	46579682	ADP ribosylation factor like GTPase 17A [Source:HGNC Symbol;Acc:HGNC:24096]	protein_coding	31.7773	31.7534	31.6917	26.7154	27.0643	26.9874	24.4272	24.8157	22.015	1.17891	0.0145633	0.153632	ENSG00000110344	UBE4A	12.3295	12.8405	12.5896	0.83052	0.0151128	0.156974	11	+	118359585	118399211	ubiquitination factor E4A [Source:HGNC Symbol;Acc:HGNC:12499]	protein_coding	10.2062	10.304	10.8448
ENSG00000085719	CPNE3	8	+	86514427	86561498	copine 3 [Source:HGNC Symbol;Acc:HGNC:2316]	protein_coding	25.8402	26.242	27.41	33.2799	33.2909	31.8934	32.7372	30.8035	28.0721	0.80738	0.0145913	0.153677	ENSG00000153827	TRIP12	37.9162	41.0472	30.9894	0.926166	0.0151199	0.156974	2	-	229763838	229923239	thyroid hormone receptor interactor 12 [Source:HGNC Symbol;Acc:HGNC:12306]	protein_coding	33.1559	34.6714	34.005
ENSG00000175110	MRPS22	3	+	139005806	139357223	mitochondrial ribosomal protein S22 [Source:HGNC Symbol;Acc:HGNC:14508]	protein_coding	25.4362	26.9735	27.7301	34.4209	31.95	33.7077	29.4269	28.0248	31.6191	0.800828	0.0146005	0.153677	ENSG00000116209	TMEM59	36.7248	32.7653	33.1173	1.02373	0.0151498	0.156974	1	-	54026681	54053504	transmembrane protein 59 [Source:HGNC Symbol;Acc:HGNC:1239]	protein_coding	35.6786	34.2048	35.1592
ENSG00000138768	USO1	4	+	75724593	75814286	USO1 vesicle transport factor [Source:HGNC Symbol;Acc:HGNC:30904]	protein_coding	29.3727	31.6779	31.6259	40.2846	41.1567	44.0578	41.8663	39.7379	41.281	0.738526	0.0146318	0.153707	ENSG00000143653	SCCPDH	19.5299	20.5312	19.4174	0.753684	0.0151762	0.156974	1	+	246724047	246768137	saccharopine dehydrogenase (putative) [Source:HGNC Symbol;Acc:HGNC:24275]	protein_coding	14.3745	14.287	16.1591
ENSG00000096872	IFT74	9	+	26947039	27062930	intraflagellar transport 74 [Source:HGNC Symbol;Acc:HGNC:21424]	protein_coding	7.50539	6.80558	5.90347	11.6525	11.4534	11.6826	9.13008	9.06376	10.0068	0.581428	0.0146401	0.153707	ENSG00000139182	CLSTN3	21.7472	22.8866	25.5205	1.24422	0.0151835	0.156974	12	+	7129698	7158945	calsyntenin 3 [Source:HGNC Symbol;Acc:HGNC:18371]	protein_coding	30.8308	29.431	27.033
ENSG00000131899	LLGL1	17	+	18225587	18244875	LLGL1, scribble cell polarity complex component [Source:HGNC Symbol;Acc:HGNC:6628]	protein_coding	25.0667	24.4468	19.7495	19.0222	19.179	17.3454	16.2528	20.2223	18.6981	1.2468	0.0146529	0.153707	ENSG00000139645	ANKRD52	19.663	18.2132	18.6419	1.49262	0.015185	0.156974	12	-	56237807	56258391	ankyrin repeat domain 52 [Source:HGNC Symbol;Acc:HGNC:26614]	protein_coding	32.2797	28.4919	23.6035
ENSG00000168297	PXK	3	+	58332880	58426126	PX domain containing serine/threonine kinase like [Source:HGNC Symbol;Acc:HGNC:23326]	protein_coding	19.5338	19.3311	23.6399	23.7063	19.9027	21.2995	24.1707	22.3747	21.9485	0.962985	0.0146914	0.153937	ENSG00000137947	GTF2B	32.9059	31.7955	23.735	0.702793	0.0152106	0.157062	1	-	88852932	88891944	general transcription factor IIB [Source:HGNC Symbol;Acc:HGNC:4648]	protein_coding	20.281	21.6989	20.1637
ENSG00000168495	POLR3D	8	+	22245104	22254600	RNA polymerase III subunit D [Source:HGNC Symbol;Acc:HGNC:1080]	protein_coding	18.394	16.0154	17.1857	13.7618	13.2435	16.5226	13.8779	13.8341	14.1583	1.18521	0.0147226	0.154091	ENSG00000121931	LRIF1	6.02885	6.24593	6.11676	0.518029	0.0152302	0.157088	1	-	110947185	110964079	ligand dependent nuclear receptor interacting factor 1 [Source:HGNC Symbol;Acc:HGNC:30299]	protein_coding	3.2594	2.39434	3.85916
ENSG00000132912	DCTN4	5	-	150708440	150759109	dynactin subunit 4 [Source:HGNC Symbol;Acc:HGNC:15518]	protein_coding	30.0161	28.0968	31.1091	38.9983	33.2717	41.7573	30.1727	16.0179	29.0908	0.782519	0.0147493	0.154167	ENSG00000119929	CUTC	30.4566	29.5065	28.044	0.929488	0.0153346	0.157988	10	+	99702558	99756134	cutC copper transporter [Source:HGNC Symbol;Acc:HGNC:24271]	protein_coding	27.0954	27.3169	27.3871
ENSG00000274211	SOCS7	17	+	38352228	38405593	suppressor of cytokine signaling 7 [Source:HGNC Symbol;Acc:HGNC:29846]	protein_coding	18.314	17.8668	16.4204	14.564	14.0195	13.5208	#N/A	#N/A	#N/A	1.24913	0.014763	0.154167	ENSG00000124226	RNF114	20.3054	27.6476	25.6378	1.19166	0.0153729	0.158205	20	+	49936336	49953892	ring finger protein 114 [Source:HGNC Symbol;Acc:HGNC:13094]	protein_coding	30.614	27.6684	29.4188
ENSG00000124535	WRNIP1	6	+	2765414	2786952	Werner helicase interacting protein 1 [Source:HGNC Symbol;Acc:HGNC:20876]	protein_coding	39.4866	40.7802	39.7966	21.203	21.3361	24.0492	45.381	24.6384	43.8944	1.80271	0.0148295	0.154688	ENSG00000140988	RPS2	2123.2	2214.8	2444.53	1.38502	0.0153976	0.158282	16	-	1962052	1964860	ribosomal protein S2 [Source:HGNC Symbol;Acc:HGNC:10404]	protein_coding	3403.74	3422.03	2568.2
ENSG00000114391	RPL24	3	-	101681091	101686782	ribosomal protein L24 [Source:HGNC Symbol;Acc:HGNC:10325]	protein_coding	880.071	901.913	986.04	1054.09	995.968	1125.22	1080.28	1004.82	1104.48	0.871743	0.0149372	0.15561	ENSG00000021355	SERPINB1	10.8905	9.81304	10.0065	0.736835	0.0155114	0.159274	6	-	2832332	2842006	serpin family B member 1 [Source:HGNC Symbol;Acc:HGNC:3311]	protein_coding	6.67721	7.87192	8.0712
ENSG00000164975	SNAPC3	9	+	15422704	15465953	small nuclear RNA activating complex polypeptide 3 [Source:HGNC Symbol;Acc:HGNC:11136]	protein_coding	10.3931	11.7196	14.1612	14.9792	15.436	13.6983	#N/A	#N/A	#N/A	0.822406	0.0149626	0.15561	ENSG00000123094	RASSF8	9.26591	7.70155	8.20217	0.778086	0.0155511	0.159418	12	+	25959029	26079892	Ras association domain family member 8 [Source:HGNC Symbol;Acc:HGNC:13232]	protein_coding	6.37323	6.97887	6.22537
ENSG00000164134	NAA15	4	+	139301455	139420033	N(alpha)-acetyltransferase 15, NatA auxiliary subunit [Source:HGNC Symbol;Acc:HGNC:30782]	protein_coding	18.5489	18.9322	22.0033	26.5524	24.9008	25.1111	22.2188	22.2903	22.1364	0.777008	0.014968	0.15561	ENSG00000155876	RRAGA	38.2152	39.695	37.1294	0.762213	0.0155932	0.159418	9	+	19049395	19050983	Ras related GTP binding A [Source:HGNC Symbol;Acc:HGNC:16963]	protein_coding	29.1769	28.111	30.3896
ENSG00000152484	USP12	13	-	27066142	27171896	ubiquitin specific peptidase 12 [Source:HGNC Symbol;Acc:HGNC:20485]	protein_coding	14.0131	14.3963	15.8738	15.5674	14.1783	15.9553	16.7653	15.9686	15.8737	0.968997	0.0150553	0.155949	ENSG00000180773	SLC36A4	18.5739	19.166	23.3978	0.837033	0.0155995	0.159418	11	-	93144171	93197964	solute carrier family 36 member 4 [Source:HGNC Symbol;Acc:HGNC:19660]	protein_coding	15.7457	19.0413	16.3824
ENSG00000130158	DOCK6	19	-	11199295	11262481	dedicator of cytokinesis 6 [Source:HGNC Symbol;Acc:HGNC:19189]	protein_coding	26.6188	28.3951	21.2604	18.8753	18.8326	17.1789	17.7978	18.4019	18.4543	1.38945	0.0150567	0.155949	ENSG00000176018	LYSMD3	15.8829	15.2624	14.4957	0.83708	0.015611	0.159418	5	-	90515611	90529584	LysM domain containing 3 [Source:HGNC Symbol;Acc:HGNC:26969]	protein_coding	11.815	12.1054	14.2799
ENSG00000154767	XPC	3	-	14145147	14178783	XPC complex subunit, DNA damage recognition and repair factor [Source:HGNC Symbol;Acc:HGNC:12816]	protein_coding	15.0559	14.3031	14.9078	19.0023	21.2419	21.6394	16.3029	18.0855	16.5893	0.715462	0.0150575	0.155949	ENSG00000134910	STT3A	96.7127	96.6206	80.3965	1.19098	0.0156189	0.159418	11	+	125591712	125625215	STT3A, catalytic subunit of the oligosaccharyltransferase complex [Source:HGNC Symbol;Acc:HGNC:6172]	protein_coding	94.5613	120.524	110.927
ENSG00000138246	DNAJC13	3	+	132417526	132539032	DnaJ heat shock protein family (Hsp40) member C13 [Source:HGNC Symbol;Acc:HGNC:30343]	protein_coding	12.0736	12.3205	12.9232	13.4497	13.7903	15.5237	12.7349	13.4821	11.7087	0.872729	0.0150675	0.155949	ENSG00000205937	RNPS1	114.266	121.283	110.991	1.23654	0.0156295	0.159418	16	-	2253116	2268412	RNA binding protein with serine rich domain 1 [Source:HGNC Symbol;Acc:HGNC:10080]	protein_coding	139.259	147.925	141.335
ENSG00000187109	NAP1L1	12	-	76036587	76085033	nucleosome assembly protein 1 like 1 [Source:HGNC Symbol;Acc:HGNC:7637]	protein_coding	182.559	146.143	205.331	201.857	213.441	242.314	209.333	198.082	191.044	0.812088	0.0150956	0.156028	ENSG00000072501	SMC1A	72.9483	98.3464	66.5301	1.1924	0.0156931	0.159629	X	-	53374149	53422728	structural maintenance of chromosomes 1A [Source:HGNC Symbol;Acc:HGNC:11111]	protein_coding	110.1	84.1541	89.3348
ENSG00000184887	BTBD6	14	+	105248490	105251093	BTB domain containing 6 [Source:HGNC Symbol;Acc:HGNC:19897]	protein_coding	17.0851	17.2227	16.0849	13.8863	14.7877	16.1306	16.6982	16.3214	14.5452	1.12464	0.0151087	0.156028	ENSG00000048649	RSF1	12.5624	9.15924	10.5475	0.87758	0.0156951	0.159629	11	-	77659996	77821017	remodeling and spacing factor 1 [Source:HGNC Symbol;Acc:HGNC:18118]	protein_coding	8.25215	9.95252	10.1104
ENSG00000168264	IRF2BP2	1	-	234604269	234609525	interferon regulatory factor 2 binding protein 2 [Source:HGNC Symbol;Acc:HGNC:21729]	protein_coding	24.6698	24.9402	26.4713	44.4814	50.0535	52.7896	32.5855	33.5544	33.7478	0.516518	0.0151346	0.156123	ENSG00000080561	MID2	14.8471	16.1888	16.5389	0.807295	0.0157079	0.159629	X	+	107825755	107927193	midline 2 [Source:HGNC Symbol;Acc:HGNC:7096]	protein_coding	12.3358	13.9512	12.1141
ENSG00000104973	MED25	19	+	49818279	49838816	mediator complex subunit 25 [Source:HGNC Symbol;Acc:HGNC:28845]	protein_coding	28.6401	30.1865	29.3664	23.8573	21.5156	20.8531	24.6144	22.9636	27.7149	1.33155	0.015193	0.156339	ENSG00000081386	ZNF510	3.07757	2.90537	2.945	0.489464	0.0157197	0.159629	9	-	96755865	96778129	zinc finger protein 510 [Source:HGNC Symbol;Acc:HGNC:29161]	protein_coding	1.40601	1.59511	1.35347
ENSG00000011028	MRC2	17	+	62627401	62693597	mannose receptor C type 2 [Source:HGNC Symbol;Acc:HGNC:16875]	protein_coding	29.6431	33.4468	26.8392	24.8162	26.333	19.8885	22.4577	24.6781	24.2206	1.26582	0.0152168	0.156339	ENSG00000198680	TUSC1	5.40831	5.69873	6.06636	0.504935	0.0157379	0.159637	9	-	25676389	25678440	tumor suppressor candidate 1 [Source:HGNC Symbol;Acc:HGNC:31010]	protein_coding	3.04097	2.65867	2.95696
ENSG00000113810	SMC4	3	+	160399274	160434962	structural maintenance of chromosomes 4 [Source:HGNC Symbol;Acc:HGNC:14013]	protein_coding	98.7077	107.844	113.117	123.768	105.019	113.375	109.711	106.127	101.177	0.934267	0.0152316	0.156339	ENSG00000111788	AC009533.1	11.0286	11.9775	10.7521	1.49216	0.0158495	0.160447	12	+	9277235	9313241		unprocessed_pseudogene	18.1936	17.1896	15.0042
ENSG00000111669	TPI1	12	+	6867119	6870948	triosephosphate isomerase 1 [Source:HGNC Symbol;Acc:HGNC:12009]	protein_coding	519.243	393.84	353.286	380.987	460.085	351.47	308.872	319.935	321.836	1.06191	0.0152393	0.156339	ENSG00000111530	CAND1	44.3707	33.5818	39.9963	0.786202	0.0158526	0.160447	12	+	67269281	67319951	cullin associated and neddylation dissociated 1 [Source:HGNC Symbol;Acc:HGNC:30688]	protein_coding	31.5752	29.2626	31.8874
ENSG00000131067	GGT7	20	-	34844720	34872860	gamma-glutamyltransferase 7 [Source:HGNC Symbol;Acc:HGNC:4259]	protein_coding	40.48	38.4252	34.4242	28.6014	30.0772	30.3244	30.5406	32.5455	35.657	1.27323	0.0152395	0.156339	ENSG00000168264	IRF2BP2	32.5855	33.5544	33.7478	0.76174	0.0158783	0.160454	1	-	234604269	234609525	interferon regulatory factor 2 binding protein 2 [Source:HGNC Symbol;Acc:HGNC:21729]	protein_coding	24.6698	24.9402	26.4713
ENSG00000185658	BRWD1	21	-	39184176	39321559	bromodomain and WD repeat domain containing 1 [Source:HGNC Symbol;Acc:HGNC:12760]	protein_coding	17.4212	17.3053	19.777	21.5761	19.6305	19.611	21.9669	20.4525	19.3316	0.896231	0.0153641	0.157444	ENSG00000081307	UBA5	20.6416	20.2577	16.9278	1.09483	0.0158882	0.160454	3	+	132654446	132678097	ubiquitin like modifier activating enzyme 5 [Source:HGNC Symbol;Acc:HGNC:23230]	protein_coding	21.8751	19.532	21.9064
ENSG00000111666	CHPT1	12	+	101696947	101744140	choline phosphotransferase 1 [Source:HGNC Symbol;Acc:HGNC:17852]	protein_coding	22.4302	25.9328	26.4984	31.2145	27.2517	32.8276	31.1964	31.5938	31.3812	0.820064	0.0154413	0.157815	ENSG00000012174	MBTPS2	13.0948	13.6086	12.2826	0.763039	0.0159629	0.160692	X	+	21839636	21885424	membrane bound transcription factor peptidase, site 2 [Source:HGNC Symbol;Acc:HGNC:15455]	protein_coding	9.84468	9.68544	10.2106
ENSG00000127564	PKMYT1	16	-	2968024	2980539	protein kinase, membrane associated tyrosine/threonine 1 [Source:HGNC Symbol;Acc:HGNC:29650]	protein_coding	41.5985	29.4891	27.3469	20.7487	21.5767	22.2389	27.6526	27.2165	26.9278	1.52435	0.0154588	0.157815	ENSG00000059728	MXD1	3.88678	3.96878	3.39555	0.877587	0.0159741	0.160692	2	+	69897688	69942945	MAX dimerization protein 1 [Source:HGNC Symbol;Acc:HGNC:6761]	protein_coding	1.5059	2.62889	5.73537
ENSG00000011485	PPP5C	19	+	46346994	46392981	protein phosphatase 5 catalytic subunit [Source:HGNC Symbol;Acc:HGNC:9322]	protein_coding	57.6266	50.4915	54.9902	51.9591	48.1432	46.0798	43.3864	40.379	45.2267	1.11576	0.0155135	0.157815	ENSG00000127337	YEATS4	23.6495	24.5845	22.0928	0.772184	0.0160501	0.160692	12	+	69359703	69390796	YEATS domain containing 4 [Source:HGNC Symbol;Acc:HGNC:24859]	protein_coding	15.7795	18.4596	20.0593
ENSG00000013561	RNF14	5	+	141958328	141990291	ring finger protein 14 [Source:HGNC Symbol;Acc:HGNC:10058]	protein_coding	12.6141	12.1246	12.7347	16.5268	12.5062	12.5215	14.4353	14.267	13.5399	0.90186	0.0155301	0.157815	ENSG00000181218	HIST3H2A	11.377	11.5944	12.1866	1.38859	0.0160673	0.160692	1	-	228456979	228457873	histone cluster 3 H2A [Source:HGNC Symbol;Acc:HGNC:20507]	protein_coding	15.7958	16.838	16.1979
ENSG00000158864	NDUFS2	1	+	161197104	161214395	NADH:ubiquinone oxidoreductase core subunit S2 [Source:HGNC Symbol;Acc:HGNC:7708]	protein_coding	106.485	98.3215	102.929	71.695	87.074	66.2703	86.1209	54.2501	69.6018	1.36743	0.0155318	0.157815	ENSG00000143971	ETAA1	10.2003	11.2705	9.85246	0.488807	0.0160686	0.160692	2	+	67397319	67410545	ETAA1, ATR kinase activator [Source:HGNC Symbol;Acc:HGNC:24648]	protein_coding	4.16339	5.24906	5.88325
ENSG00000086015	MAST2	1	+	45786987	46036124	microtubule associated serine/threonine kinase 2 [Source:HGNC Symbol;Acc:HGNC:19035]	protein_coding	25.1471	25.3614	21.5839	19.1842	20.8433	22.6365	19.659	20.4341	20.3633	1.15039	0.0155537	0.157815	ENSG00000234268	AP000936.3	15.4541	15.4419	16.0907	1.19118	0.0160824	0.160692	11	-	117035797	117036051		processed_pseudogene	20.4502	17.9038	17.6215
ENSG00000248751	AC004997.1	22	-	30285238	30299482		protein_coding	3.28467	2.48204	1.72564	1.92677	1.77558	0.661785	2.5381	1.13295	2.32268	1.71191	0.0155549	0.157815	ENSG00000001561	ENPP4	7.2102	6.59433	5.94206	0.744897	0.0161067	0.160692	6	+	46129993	46146699	ectonucleotide pyrophosphatase/phosphodiesterase 4 (putative) [Source:HGNC Symbol;Acc:HGNC:3359]	protein_coding	4.60929	4.38503	5.70721
ENSG00000262526	AC120057.3	17	-	7240427	7244635		protein_coding	48.589	46.7278	39.6468	34.12	42.9984	37.7705	42.7784	40.8091	32.1223	1.17469	0.0155696	0.157815	ENSG00000168288	MMADHC	46.544	46.5126	46.9415	0.873071	0.016114	0.160692	2	-	149569634	149587816	methylmalonic aciduria and homocystinuria, cblD type [Source:HGNC Symbol;Acc:HGNC:25221]	protein_coding	39.3745	39.9615	42.8885
ENSG00000111860	CEP85L	6	-	118460772	118710075	centrosomal protein 85 like [Source:HGNC Symbol;Acc:HGNC:21638]	protein_coding	3.09917	3.1673	3.7421	5.3346	4.68413	5.38895	#N/A	#N/A	#N/A	0.650264	0.0155769	0.157815	ENSG00000106348	IMPDH1	29.9961	31.0431	35.2166	1.31842	0.0161433	0.160692	7	-	128392277	128410252	inosine monophosphate dehydrogenase 1 [Source:HGNC Symbol;Acc:HGNC:6052]	protein_coding	45.7192	41.2378	39.958
ENSG00000119638	NEK9	14	-	75079353	75127344	NIMA related kinase 9 [Source:HGNC Symbol;Acc:HGNC:18591]	protein_coding	21.219	18.2202	20.6898	30.7243	26.1473	25.9966	23.4382	27.757	29.3274	0.725697	0.0156004	0.157815	ENSG00000160124	CCDC58	32.897	27.1099	27.5895	0.961201	0.0161604	0.160692	3	-	122359591	122383231	coiled-coil domain containing 58 [Source:HGNC Symbol;Acc:HGNC:31136]	protein_coding	27.7077	28.3547	28.1342
ENSG00000117597	DIEXF	1	+	209828007	209857565	digestive organ expansion factor homolog (zebrafish) [Source:HGNC Symbol;Acc:HGNC:28440]	protein_coding	3.67648	3.38298	3.43084	5.62969	5.59713	5.22608	#N/A	#N/A	#N/A	0.638255	0.0156165	0.157815	ENSG00000127314	RAP1B	59.816	38.6585	57.7775	0.897566	0.0161624	0.160692	12	+	68610839	68671901	RAP1B, member of RAS oncogene family [Source:HGNC Symbol;Acc:HGNC:9857]	protein_coding	44.2508	48.2228	47.7698
ENSG00000068400	GRIPAP1	X	-	48973720	49002264	GRIP1 associated protein 1 [Source:HGNC Symbol;Acc:HGNC:18706]	protein_coding	30.9615	33.6394	27.3943	24.2816	22.9106	22.0297	22.3069	24.9762	24.4693	1.32885	0.0156305	0.157815	ENSG00000163374	YY1AP1	38.206	35.1803	47.735	1.1393	0.0161638	0.160692	1	-	155659443	155689000	YY1 associated protein 1 [Source:HGNC Symbol;Acc:HGNC:30935]	protein_coding	46.3194	48.9963	42.6815
ENSG00000109674	NEIL3	4	+	177309836	177362943	nei like DNA glycosylase 3 [Source:HGNC Symbol;Acc:HGNC:24573]	protein_coding	11.1679	12.3112	13.4582	16.0716	15.0429	17.6288	15.6737	15.0662	14.9095	0.757941	0.0156449	0.157815	ENSG00000158435	CNOT11	25.7932	24.5957	24.6579	0.947622	0.0161703	0.160692	2	+	101252802	101270316	CCR4-NOT transcription complex subunit 11 [Source:HGNC Symbol;Acc:HGNC:25217]	protein_coding	22.6931	23.984	24.4373
ENSG00000198700	IPO9	1	+	201829141	201884294	importin 9 [Source:HGNC Symbol;Acc:HGNC:19425]	protein_coding	29.6252	26.7642	26.893	30.9831	30.6896	33.966	33.9936	42.7449	37.1836	0.870843	0.0156512	0.157815	ENSG00000214160	ALG3	19.3128	24.6344	22.3464	1.45223	0.0161742	0.160692	3	-	184242301	184249548	ALG3, alpha-1,3- mannosyltransferase [Source:HGNC Symbol;Acc:HGNC:23056]	protein_coding	33.914	33.3797	28.9933
ENSG00000114520	SNX4	3	-	125446644	125520197	sorting nexin 4 [Source:HGNC Symbol;Acc:HGNC:11175]	protein_coding	11.3779	10.1599	11.7907	16.6917	16.3591	15.9134	18.1749	16.6033	19.2244	0.680866	0.0156545	0.157815	ENSG00000071794	HLTF	54.3989	49.1349	52.0978	0.695062	0.0162098	0.160873	3	-	149030127	149086554	helicase like transcription factor [Source:HGNC Symbol;Acc:HGNC:11099]	protein_coding	34.6845	36.2451	37.2348
ENSG00000178053	MLF1	3	+	158571163	158607252	myeloid leukemia factor 1 [Source:HGNC Symbol;Acc:HGNC:7125]	protein_coding	26.3526	24.884	36.2817	29.7662	25.6703	28.4321	31.9918	22.5573	25.494	1.0435	0.0156796	0.157898	ENSG00000121289	CEP89	11.8082	12.3134	12.3427	1.24012	0.0162339	0.160908	19	-	32875925	32971991	centrosomal protein 89 [Source:HGNC Symbol;Acc:HGNC:25907]	protein_coding	15.5608	14.6781	14.9885
[truncated: 8,166 more rows]

## Sheet: Sheet2
Gene_ID	Gene_Name	Reference	Strand	Start	End	Annotation	Class	C1	C2	C3	L1	L2	L3	H1	H2	H3
ENSG00000273420	AC008738.7	19	+	33207129	33207639		3prime_overlapping_ncRNA	19.1082	16.887	20.2549	15.2025	15.4416	15.4482	16.361	18.9374	20.4748
ENSG00000260772	AC012321.1	16	+	69703065	69704652		3prime_overlapping_ncRNA	0.319575	1e-05	1.7e-05	1.8e-05	4.615	2.76551	2.78837	2.8854	4e-05
[truncated: 8,270 more rows]

## Sheet: Sheet3
XX	C1	C2	C3	L1	L2	L3	H1	H2	H3	new	name	no
[truncated: 8,272 more rows]

[truncated: 1 more sheets: with statistical analysis]
